# Supplementary material for: 1-(4-Fluoro­phen­yl)biguanid-1-ium chloride
Source: Acta Crystallogr Sect E Struct Rep Online. 2010 Sep 30;66(Pt 10):o2648. doi: 10.1107/S1600536810037785 (PMC2983160; doi:10.1107/S1600536810037785)
Supplement: Supplementary file 1 [file e-66-o2648-sup1.cif]

##############################################################################
###                                                                        ###
###        Electronic paper (Acta Crystallographica Section E)             ###
###                                                                        ###
##############################################################################
#                                                                            #
# This CIF contains the data in a paper accepted for publication in Acta     #
# Crystallographica Section E. It conforms to the requirements of Notes      #
# for Authors for Section E, and has been peer reviewed under the auspices   #
# of the IUCr Commission on Journals.                                        #
#                                                                            #
# Full details of the Crystallographic Information File format               #
# are given in the paper "The Crystallographic Information File (CIF):       #
# a New Standard Archive File for Crystallography" by S. R. Hall, F. H.      #
# Allen and I. D. Brown [Acta Cryst. (1991), A47, 655-685].                  #
#                                                                            #
# The current version of the core CIF dictionary is obtainable from          #
# ftp://ftp.iucr.org/pub/cif_core.dic. The current version number is 2.4.    #
#                                                                            #
# Software is freely available for graphical display of the structure(s) in  #
# this CIF.  For information consult the CIF home page http://www.iucr.org/  #
# cif/home.html                                                              #
#                                                                            #
# This file may be used for bona fide research purposes within the           #
# scientific community so long as proper attribution is given to the journal # 
# article from which it was obtained.                                        #
#                                                                            #
##############################################################################
                                             
data_I
_audit_creation_method     SHELXL-97
_chemical_name_systematic
;
1-(4-Fluorophenyl)biguanid-1-ium chloride
;
_chemical_name_common     ?
_chemical_formula_moiety     'C8 H11 F N5, Cl'
_chemical_formula_sum     'C8 H11 Cl F N5'
_chemical_formula_iupac     'C8 H11 F N5 +, Cl -'
_chemical_formula_weight     231.67
_chemical_melting_point     ?
_symmetry_cell_setting     monoclinic
_symmetry_space_group_name_H-M     'P 21/n'
_symmetry_space_group_name_Hall     '-P 2yn'
loop_
    _symmetry_equiv_pos_as_xyz
    'x, y, z'
    '-x+1/2, y+1/2, -z+1/2'
    '-x, -y, -z'
    'x-1/2, -y-1/2, z-1/2'
_cell_length_a     6.9954(5)
_cell_length_b     9.2187(4)
_cell_length_c     16.3149(11)
_cell_angle_alpha     90.00
_cell_angle_beta     91.111(5)
_cell_angle_gamma     90.00
_cell_volume     1051.93(11)
_cell_formula_units_Z     4
_cell_measurement_reflns_used     8763
_cell_measurement_theta_min     3.34
_cell_measurement_theta_max     25.99
_cell_measurement_temperature     173(2)
_exptl_crystal_description     block
_exptl_crystal_colour     colourless
_exptl_crystal_size_max     0.40
_exptl_crystal_size_mid     0.40
_exptl_crystal_size_min     0.20
_exptl_crystal_density_diffrn     1.463
_exptl_crystal_density_meas     ?
_exptl_crystal_density_method     'not measured'
_exptl_crystal_F_000     480
_exptl_absorpt_coefficient_mu     0.352
_exptl_absorpt_correction_type     none
_exptl_absorpt_process_details     ?
_exptl_special_details
;
;
_diffrn_ambient_temperature     173(2)
_diffrn_radiation_type     MoK\a
_diffrn_radiation_wavelength     0.71073
_diffrn_radiation_source     'fine-focus sealed tube'
_diffrn_radiation_monochromator     graphite
_diffrn_measurement_device_type     'STOE IPDS II two-circle-diffractometer'
_diffrn_measurement_method     \w
_diffrn_detector_area_resol_mean     ?
_diffrn_reflns_number     13661
_diffrn_reflns_av_R_equivalents     0.1350
_diffrn_reflns_av_sigmaI/netI     0.0611
_diffrn_reflns_theta_min     3.34
_diffrn_reflns_theta_max     25.60
_diffrn_reflns_theta_full     25.00
_diffrn_measured_fraction_theta_max     0.994
_diffrn_measured_fraction_theta_full     0.998
_diffrn_reflns_limit_h_min     -8
_diffrn_reflns_limit_h_max     8
_diffrn_reflns_limit_k_min     -11
_diffrn_reflns_limit_k_max     11
_diffrn_reflns_limit_l_min     -19
_diffrn_reflns_limit_l_max     19
_diffrn_standards_number     0
_diffrn_standards_interval_count     .
_diffrn_standards_interval_time     .
_diffrn_standards_decay_%     ?
_refine_special_details
;
Refinement of <i>F</i>^2^ against ALL reflections. The weighted <i>R</i>-factor
<i>wR</i> and goodness of fit <i>S</i> are based on <i>F</i>^2^, conventional
<i>R</i>-factors <i>R</i> are based on <i>F</i>, with <i>F</i> set to zero for
negative <i>F</i>^2^. The threshold expression of <i>F</i>^2^ >
\s(<i>F</i>^2^) is used only for calculating <i>R</i>-factors(gt) <i>etc</i>.
and is not relevant to the choice of reflections for refinement.
<i>R</i>-factors based on <i>F</i>^2^ are statistically about twice as large
as those based on <i>F</i>, and <i>R</i>- factors based on ALL data will be
even larger.
;
_reflns_number_total     1966
_reflns_number_gt     1605
_reflns_threshold_expression     I>2\s(I)
_refine_ls_structure_factor_coef     Fsqd
_refine_ls_matrix_type     full
_refine_ls_R_factor_all     0.0512
_refine_ls_R_factor_gt     0.0388
_refine_ls_wR_factor_gt     0.0905
_refine_ls_wR_factor_ref     0.0953
_refine_ls_goodness_of_fit_ref     1.028
_refine_ls_restrained_S_all     1.028
_refine_ls_number_reflns     1966
_refine_ls_number_parameters     165
_refine_ls_number_restraints     0
_refine_ls_hydrogen_treatment     mixed
_refine_ls_weighting_scheme     calc
_refine_ls_weighting_details
                 'calc w=1/[\s^2^(Fo^2^)+(0.0521P)^2^] where P=(Fo^2^+2Fc^2^)/3'
_atom_sites_solution_hydrogens     geom
_atom_sites_solution_primary     direct
_atom_sites_solution_secondary     difmap
_refine_ls_shift/su_max     0.000
_refine_ls_shift/su_mean     0.000
_refine_diff_density_max     0.223
_refine_diff_density_min     -0.235
_refine_ls_extinction_method     SHELXL
_refine_ls_extinction_coef     0.008(2)
_refine_ls_extinction_expression
                                  'Fc^*^=kFc[1+0.001xFc^2^\l^3^/sin(2\q)]^-1/4^'
loop_
    _atom_type_symbol
    _atom_type_description
    _atom_type_scat_dispersion_real
    _atom_type_scat_dispersion_imag
    _atom_type_scat_source
    'C' 'C' 0.0033 0.0016
                         'International Tables Vol C Tables 4.2.6.8 and 6.1.1.4'
    'H' 'H' 0.0000 0.0000
                         'International Tables Vol C Tables 4.2.6.8 and 6.1.1.4'
    'Cl' 'Cl' 0.1484 0.1585
                         'International Tables Vol C Tables 4.2.6.8 and 6.1.1.4'
    'F' 'F' 0.0171 0.0103
                         'International Tables Vol C Tables 4.2.6.8 and 6.1.1.4'
    'N' 'N' 0.0061 0.0033
                         'International Tables Vol C Tables 4.2.6.8 and 6.1.1.4'
_computing_data_collection     'X-Area (Stoe & Cie, 2001)'
_computing_cell_refinement     'X-Area (Stoe & Cie, 2001)'
_computing_data_reduction     'X-Area (Stoe & Cie, 2001)'
_computing_structure_solution     'SHELXS97 (Sheldrick, 2008)'
_computing_structure_refinement     'SHELXL97 (Sheldrick, 2008)'
_computing_molecular_graphics
;
<i>Mercury</i> (Macrae <i>et al.</i>, 2008)and XP (Sheldrick,
2008)
;
_computing_publication_material     'publCIF (Westrip, 2010)'
loop_
    _atom_site_type_symbol
    _atom_site_label
    _atom_site_fract_x
    _atom_site_fract_y
    _atom_site_fract_z
    _atom_site_U_iso_or_equiv
    _atom_site_adp_type
    _atom_site_calc_flag
    _atom_site_refinement_flags
    _atom_site_occupancy
    _atom_site_disorder_assembly
    _atom_site_disorder_group
    F F1 1.1564(2) 0.20564(19) 0.36588(9) 0.0508(4) Uani d . 1 . .
    C C2 1.0273(3) 0.1954(3) 0.42677(13) 0.0300(5) Uani d . 1 . .
    C C3 0.8876(3) 0.0914(2) 0.41942(13) 0.0269(4) Uani d . 1 . .
    H H3 0.8799 0.0298 0.3728 0.032 Uiso calc R 1 . .
    C C4 0.7580(3) 0.0793(2) 0.48238(12) 0.0217(4) Uani d . 1 . .
    H H4 0.6598 0.0083 0.4791 0.026 Uiso calc R 1 . .
    C C5 0.7707(3) 0.16967(19) 0.54979(11) 0.0186(4) Uani d . 1 . .
    C C6 0.9161(3) 0.2732(2) 0.55575(13) 0.0240(4) Uani d . 1 . .
    H H6 0.9266 0.3338 0.6027 0.029 Uiso calc R 1 . .
    C C7 1.0446(3) 0.2868(2) 0.49308(15) 0.0307(5) Uani d . 1 . .
    H H7 1.1430 0.3578 0.4957 0.037 Uiso calc R 1 . .
    N N8 0.6343(2) 0.15622(17) 0.61347(10) 0.0210(4) Uani d . 1 . .
    H H8 0.611(3) 0.075(3) 0.6328(15) 0.021(6) Uiso d . 1 . .
    C C9 0.5280(3) 0.26846(19) 0.64102(12) 0.0184(4) Uani d . 1 . .
    N N9 0.4158(3) 0.2418(2) 0.70383(11) 0.0259(4) Uani d . 1 . .
    H H91 0.325(4) 0.301(3) 0.7203(17) 0.035(7) Uiso d . 1 . .
    H H92 0.411(4) 0.159(4) 0.7249(19) 0.043(8) Uiso d . 1 . .
    N N10 0.5351(2) 0.39359(16) 0.60039(10) 0.0212(4) Uani d . 1 . .
    C C11 0.5124(2) 0.5212(2) 0.63811(12) 0.0197(4) Uani d . 1 . .
    N N12 0.5563(3) 0.5444(2) 0.71722(11) 0.0243(4) Uani d . 1 . .
    H H121 0.562(4) 0.634(3) 0.7336(16) 0.035(7) Uiso d . 1 . .
    H H122 0.632(4) 0.480(3) 0.7417(17) 0.037(7) Uiso d . 1 . .
    N N13 0.4489(3) 0.63199(19) 0.59356(12) 0.0259(4) Uani d . 1 . .
    H H131 0.448(4) 0.718(3) 0.6155(17) 0.035(7) Uiso d . 1 . .
    H H132 0.423(4) 0.618(3) 0.5418(19) 0.036(7) Uiso d . 1 . .
    Cl Cl 0.48546(6) 0.89909(5) 0.73525(3) 0.02180(17) Uani d . 1 . .
loop_
    _atom_site_aniso_label
    _atom_site_aniso_U_11
    _atom_site_aniso_U_22
    _atom_site_aniso_U_33
    _atom_site_aniso_U_12
    _atom_site_aniso_U_13
    _atom_site_aniso_U_23
    F1 0.0368(8) 0.0794(11) 0.0369(8) -0.0062(7) 0.0206(6) -0.0049(7)
    C2 0.0218(10) 0.0440(12) 0.0245(11) 0.0048(9) 0.0080(8) 0.0022(9)
    C3 0.0235(9) 0.0357(11) 0.0214(10) 0.0108(9) -0.0021(7) -0.0060(9)
    C4 0.0184(8) 0.0200(9) 0.0265(10) 0.0043(7) -0.0029(7) -0.0025(8)
    C5 0.0211(9) 0.0160(8) 0.0186(9) 0.0053(7) 0.0014(7) 0.0024(7)
    C6 0.0251(10) 0.0210(9) 0.0259(10) 0.0010(8) -0.0004(8) -0.0029(8)
    C7 0.0255(10) 0.0304(11) 0.0362(12) -0.0037(9) 0.0028(9) 0.0013(9)
    N8 0.0296(9) 0.0119(7) 0.0218(8) 0.0036(6) 0.0079(7) 0.0022(7)
    C9 0.0213(9) 0.0155(9) 0.0183(9) 0.0025(7) -0.0002(7) -0.0011(7)
    N9 0.0322(10) 0.0164(8) 0.0295(10) 0.0056(7) 0.0122(8) 0.0029(7)
    N10 0.0305(8) 0.0148(7) 0.0182(8) 0.0048(6) 0.0030(6) 0.0008(6)
    C11 0.0180(9) 0.0171(9) 0.0243(10) 0.0019(7) 0.0045(7) 0.0020(7)
    N12 0.0361(10) 0.0155(8) 0.0211(9) 0.0034(8) -0.0017(7) -0.0006(7)
    N13 0.0392(10) 0.0150(8) 0.0234(10) 0.0055(7) -0.0048(7) 0.0006(7)
    Cl 0.0265(3) 0.0155(2) 0.0235(3) -0.00112(17) 0.00391(17) 0.00160(17)
_geom_special_details
;
All e.s.d.'s (except the e.s.d. in the dihedral angle between two l.s. planes)
are estimated using the full covariance matrix. The cell e.s.d.'s are taken
into account individually in the estimation of e.s.d.'s in distances, angles
and torsion angles; correlations between e.s.d.'s in cell parameters are only
used when they are defined by crystal symmetry. An approximate (isotropic)
treatment of cell e.s.d.'s is used for estimating e.s.d.'s involving l.s.
planes.
;
loop_
    _geom_bond_atom_site_label_1
    _geom_bond_atom_site_label_2
    _geom_bond_site_symmetry_2
    _geom_bond_distance
    _geom_bond_publ_flag
    F1 C2 . 1.359(2) ?
    C2 C3 . 1.373(3) ?
    C2 C7 . 1.375(3) ?
    C3 C4 . 1.388(3) ?
    C3 H3 . 0.9500 ?
    C4 C5 . 1.381(3) ?
    C4 H4 . 0.9500 ?
    C5 C6 . 1.397(3) ?
    N8 C5 . 1.429(2) y
    C6 C7 . 1.380(3) ?
    C6 H6 . 0.9500 ?
    C7 H7 . 0.9500 ?
    N8 C9 . 1.356(2) y
    N8 H8 . 0.83(2) ?
    N9 C9 . 1.326(2) y
    N10 C9 . 1.332(2) y
    N9 H91 . 0.88(3) ?
    N9 H92 . 0.83(3) ?
    N10 C11 . 1.339(2) y
    N12 C11 . 1.338(3) y
    N13 C11 . 1.325(3) y
    N12 H121 . 0.87(3) ?
    N12 H122 . 0.88(3) ?
    N13 H131 . 0.87(3) ?
    N13 H132 . 0.87(3) ?
loop_
    _geom_angle_atom_site_label_1
    _geom_angle_atom_site_label_2
    _geom_angle_atom_site_label_3
    _geom_angle_site_symmetry_1
    _geom_angle_site_symmetry_3
    _geom_angle
    _geom_angle_publ_flag
    F1 C2 C3 . . 117.8(2) ?
    F1 C2 C7 . . 118.9(2) ?
    C3 C2 C7 . . 123.26(19) ?
    C2 C3 C4 . . 117.75(19) ?
    C2 C3 H3 . . 121.1 ?
    C4 C3 H3 . . 121.1 ?
    C5 C4 C3 . . 120.55(18) ?
    C5 C4 H4 . . 119.7 ?
    C3 C4 H4 . . 119.7 ?
    C4 C5 C6 . . 120.18(17) ?
    C4 C5 N8 . . 119.54(17) ?
    C6 C5 N8 . . 120.28(17) ?
    C7 C6 C5 . . 119.64(19) ?
    C7 C6 H6 . . 120.2 ?
    C5 C6 H6 . . 120.2 ?
    C2 C7 C6 . . 118.6(2) ?
    C2 C7 H7 . . 120.7 ?
    C6 C7 H7 . . 120.7 ?
    C9 N8 C5 . . 123.55(16) ?
    C9 N8 H8 . . 116.9(15) ?
    C5 N8 H8 . . 119.4(15) ?
    N9 C9 N10 . . 125.00(17) ?
    N9 C9 N8 . . 116.83(17) ?
    N10 C9 N8 . . 118.04(17) ?
    C9 N9 H91 . . 124.2(17) ?
    C9 N9 H92 . . 121(2) ?
    H91 N9 H92 . . 113(3) ?
    C9 N10 C11 . . 121.78(16) ?
    N13 C11 N12 . . 118.33(18) ?
    N13 C11 N10 . . 117.81(19) ?
    N12 C11 N10 . . 123.82(17) ?
    C11 N12 H121 . . 117.2(18) ?
    C11 N12 H122 . . 117.0(17) ?
    H121 N12 H122 . . 118(3) ?
    C11 N13 H131 . . 119.0(19) ?
    C11 N13 H132 . . 118.7(17) ?
    H131 N13 H132 . . 122(3) ?
loop_
    _geom_torsion_atom_site_label_1
    _geom_torsion_atom_site_label_2
    _geom_torsion_atom_site_label_3
    _geom_torsion_atom_site_label_4
    _geom_torsion_site_symmetry_1
    _geom_torsion_site_symmetry_2
    _geom_torsion_site_symmetry_3
    _geom_torsion_site_symmetry_4
    _geom_torsion
    _geom_torsion_publ_flag
    F1 C2 C3 C4 . . . . 178.81(18) ?
    C7 C2 C3 C4 . . . . 0.2(3) ?
    C2 C3 C4 C5 . . . . 0.1(3) ?
    C3 C4 C5 C6 . . . . -0.9(3) ?
    C3 C4 C5 N8 . . . . 179.33(16) ?
    C4 C5 C6 C7 . . . . 1.4(3) ?
    N8 C5 C6 C7 . . . . -178.78(18) ?
    F1 C2 C7 C6 . . . . -178.25(19) ?
    C3 C2 C7 C6 . . . . 0.3(3) ?
    C5 C6 C7 C2 . . . . -1.1(3) ?
    C4 C5 N8 C9 . . . . -125.8(2) ?
    C6 C5 N8 C9 . . . . 54.3(3) ?
    C5 N8 C9 N9 . . . . -176.00(18) ?
    C5 N8 C9 N10 . . . . 8.0(3) ?
    N9 C9 N10 C11 . . . . 34.9(3) ?
    N8 C9 N10 C11 . . . . -149.46(18) ?
    C9 N10 C11 N13 . . . . -154.64(18) ?
    C9 N10 C11 N12 . . . . 27.7(3) ?
loop_
    _geom_hbond_atom_site_label_D
    _geom_hbond_atom_site_label_H
    _geom_hbond_atom_site_label_A
    _geom_hbond_site_symmetry_A
    _geom_hbond_distance_DH
    _geom_hbond_distance_HA
    _geom_hbond_distance_DA
    _geom_hbond_angle_DHA
    N8 H8 Cl 1_545 0.83(2) 2.50(2) 3.2758(17) 156(2)
    N9 H91 Cl 2_546 0.88(3) 2.47(3) 3.3283(18) 163(2)
    N9 H92 Cl 1_545 0.83(3) 2.46(3) 3.2358(19) 155(3)
    N12 H121 Cl . 0.87(3) 2.50(3) 3.3212(19) 157(2)
    N12 H122 Cl 2_646 0.88(3) 2.80(3) 3.5463(19) 143(2)
    N13 H131 Cl . 0.87(3) 2.58(3) 3.384(2) 154(2)
    N13 H132 N10 3_666 0.87(3) 2.35(3) 3.177(3) 160(2)
data_global
_journal_date_recd_electronic     2010-09-15
_journal_date_accepted     2010-09-21
_journal_name_full     'Acta Crystallographica, Section E'
_journal_year     2010
_journal_volume     66
_journal_issue     10
_journal_page_first     o2648
_journal_page_last     o2648
_journal_paper_category     QO
_journal_coeditor_code     BX2308
_publ_contact_author
;
      Michael Bolte
      Institut f\"ur Anorganische Chemie
      Goethe-Universit\"at
      Max-von-Laue-Str. 7
      60438 Frankfurt/Main
      Germany
;
_publ_contact_author_email     bolte@chemie.uni-frankfurt.de
_publ_contact_author_fax     '49 69 798 29239'
_publ_contact_author_phone     '49 69 798 29136'
_publ_section_title
;
1-(4-Fluorophenyl)biguanid-1-ium chloride
;
loop_
    _publ_author_name
    _publ_author_address
    'Tutughamiarso, Maya'
;     Institut f\"ur Organische Chemie und Chemische Biologie
      Goethe-Universit\"at Frankfurt
      Max-von-Laue-Str. 7
      60438 Frankfurt/Main
      Germany
;
    'Bolte, Michael'
;     Institut f\"ur Anorganische Chemie
      Goethe-Universit\"at Frankfurt
      Max-von-Laue-Str. 7
      60438 Frankfurt/Main
      Germany
;
_publ_section_synopsis     .
