# Supplementary material for: 1-(4-Fluoro­phen­yl)biguanid-1-ium chloride
Source: Acta Crystallogr Sect E Struct Rep Online. 2010 Sep 30;66(Pt 10):o2648. doi: 10.1107/S1600536810037785 (PMC2983160; doi:10.1107/S1600536810037785)
Supplement: Supplementary file 2 [file e-66-o2648-Isup2.hkl]

# 
# h,k,l, Fc-squared, Fo-squared, sigma(Fo-squared) and status flag 
# 
data_I
_shelx_title ' mt49-39 in P2(1)/n' 
_shelx_refln_list_code          4 
_shelx_F_calc_maximum      158.82 
_exptl_crystal_F_000       480.00 
_reflns_d_resolution_high  0.8223 
 
loop_ 
 _symmetry_equiv_pos_as_xyz 
 'x, y, z' 
 '-x+1/2, y+1/2, -z+1/2' 
 '-x, -y, -z' 
 'x-1/2, -y-1/2, z-1/2' 
 
_cell_length_a     6.9954 
_cell_length_b     9.2187 
_cell_length_c    16.3149 
_cell_angle_alpha  90.000 
_cell_angle_beta   91.111 
_cell_angle_gamma  90.000 
 
_shelx_F_squared_multiplier     1.000 
 
loop_ 
 _refln_index_h 
 _refln_index_k 
 _refln_index_l 
 _refln_F_squared_calc 
 _refln_F_squared_meas 
 _refln_F_squared_sigma 
 _refln_observed_status 
   2   0   0    21700.51    23325.30    533.15 o 
   4   0   0     1500.86     1557.64     45.37 o 
   6   0   0      143.12      140.58     11.48 o 
   8   0   0      241.49      241.44     10.45 o 
   1   1   0     1755.65     1489.31     65.28 o 
   2   1   0      922.61      921.55     20.02 o 
   3   1   0        6.05        5.34      6.00 o 
   4   1   0       67.62       63.72      6.25 o 
   5   1   0       61.21       59.66      6.46 o 
   6   1   0      273.91      257.03     26.67 o 
   7   1   0      177.19      168.61     12.63 o 
   8   1   0     1052.29     1007.76     43.75 o 
   0   2   0     3397.27     3294.22     95.68 o 
   1   2   0     1557.19     1454.87     51.48 o 
   2   2   0        2.64        0.71      8.40 o 
   3   2   0      166.30      183.23      7.68 o 
   4   2   0      466.26      457.95      9.11 o 
   5   2   0       24.33       25.33      5.82 o 
   6   2   0       40.29       37.60      5.72 o 
   7   2   0       72.33       74.26      6.05 o 
   8   2   0       80.84       79.24      7.91 o 
   1   3   0      389.89      356.98     11.81 o 
   2   3   0       13.48        7.23      7.49 o 
   3   3   0      183.61      145.15     14.61 o 
   4   3   0      360.08      341.66     11.26 o 
   5   3   0       33.14       25.87      6.08 o 
   6   3   0       43.86       45.86      6.32 o 
   7   3   0       69.66       83.11      6.56 o 
   8   3   0        0.16        0.39      6.77 o 
   0   4   0      611.91      576.54     65.44 o 
   1   4   0      577.87      510.65     29.48 o 
   2   4   0       87.28       65.98      6.65 o 
   3   4   0      649.24      606.01     39.15 o 
   4   4   0      450.23      439.32     26.45 o 
   5   4   0      148.11      159.66      7.51 o 
   6   4   0       96.40       87.70      7.93 o 
   7   4   0       45.25       48.96      6.23 o 
   1   5   0      653.56      537.58     18.96 o 
   2   5   0     1027.39     1093.87     40.78 o 
   3   5   0      603.41      656.02     44.96 o 
   4   5   0      336.40      286.39     42.90 o 
   5   5   0     1333.06     1385.47     29.84 o 
   6   5   0        7.48       17.24      7.08 o 
   7   5   0      466.24      471.23     17.18 o 
   0   6   0     1358.36     1332.57     39.70 o 
   1   6   0       45.51       41.48      7.11 o 
   2   6   0     1194.65     1234.33     38.51 o 
   3   6   0        1.31        4.50      5.73 o 
   4   6   0      215.94      220.56     13.05 o 
   5   6   0      146.15      139.73      9.55 o 
   6   6   0        3.52       10.09      6.46 o 
   7   6   0        9.42       12.14      6.72 o 
   1   7   0       78.07       74.08      6.22 o 
   2   7   0        0.27        2.57      5.62 o 
   3   7   0      421.34      415.06     23.21 o 
   4   7   0      198.23      224.58     11.13 o 
   5   7   0       13.84       24.94      6.55 o 
   6   7   0      550.20      510.85     27.11 o 
   0   8   0      246.37      220.76     19.08 o 
   1   8   0      107.52      108.52      6.53 o 
   2   8   0      752.56      775.38     43.00 o 
   3   8   0       64.97       57.00      6.09 o 
   4   8   0       18.28       28.20      7.24 o 
   5   8   0        8.11       -0.28      6.73 o 
   1   9   0      151.41      155.87      6.62 o 
   2   9   0       13.30        8.77      6.06 o 
   3   9   0      171.37      169.06     10.90 o 
   4   9   0      128.06      133.39      7.75 o 
   5   9   0       54.73       54.40      9.23 o 
   0  10   0      225.57      254.24     18.52 o 
   1  10   0      236.19      223.29      7.72 o 
   2  10   0      351.66      358.64     14.90 o 
   3  10   0        7.48        9.45      6.25 o 
   1  11   0      158.36      158.35     10.63 o 
  -7   0   1      160.87      150.57     17.61 o 
  -5   0   1       17.80       19.48      8.08 o 
  -3   0   1     1555.60     1538.39     57.52 o 
   3   0   1     1105.91     1160.10     47.60 o 
   5   0   1      196.98      209.30     11.01 o 
   7   0   1       25.72       29.05      7.93 o 
  -8   1   1       12.17       11.65      6.30 o 
  -7   1   1      111.66      120.10      6.05 o 
  -6   1   1      687.98      660.28     38.65 o 
  -5   1   1      826.24      858.52     10.16 o 
  -4   1   1      942.57      964.17     44.46 o 
  -3   1   1     1941.98     1848.31     28.68 o 
  -2   1   1     4884.37     4730.92     89.81 o 
  -1   1   1      277.19      257.56     20.30 o 
   1   1   1     2826.60     2122.37    123.99 o 
   2   1   1     1691.28     1751.31     47.22 o 
   3   1   1     1187.11     1130.07     24.69 o 
   4   1   1       86.73       77.68      7.54 o 
   5   1   1        3.36        5.28      6.04 o 
   6   1   1      238.15      242.87      6.77 o 
   7   1   1      127.03      140.41      7.13 o 
   8   1   1      469.66      437.38     31.42 o 
  -8   2   1      242.49      226.16      8.38 o 
  -7   2   1       36.44       46.38      5.80 o 
  -6   2   1      120.89      121.91      6.45 o 
  -5   2   1      312.39      298.27     30.77 o 
  -4   2   1      252.10      274.11      9.20 o 
  -3   2   1      372.33      359.74     20.37 o 
  -2   2   1     1014.48      914.21     56.14 o 
  -1   2   1     1152.28     1060.01     77.79 o 
   0   2   1     2179.83     2080.67     86.39 o 
   1   2   1     3059.31     2938.13    138.41 o 
   2   2   1     2255.79     2434.13     82.25 o 
   3   2   1        3.80        5.90      6.49 o 
   4   2   1     1830.54     1631.08    114.65 o 
   5   2   1        1.65        2.55      6.42 o 
   6   2   1     1139.70     1102.85     73.50 o 
   7   2   1        7.16        7.82      5.89 o 
   8   2   1       33.25       39.35      6.94 o 
  -8   3   1       36.75       23.89      7.11 o 
  -7   3   1      133.53      149.62      6.77 o 
  -6   3   1       14.28        9.70      5.69 o 
  -5   3   1     1014.33     1048.73     36.15 o 
  -4   3   1       47.38       50.53      6.05 o 
  -3   3   1     2750.78     2636.31    154.28 o 
  -2   3   1      279.00      303.34     12.10 o 
  -1   3   1    14651.65    13897.73    550.73 o 
   0   3   1      343.94      327.37     10.32 o 
   1   3   1     1933.38     1669.82    110.32 o 
   2   3   1      740.92      741.19     55.44 o 
   3   3   1      914.44      864.01     25.68 o 
   4   3   1       51.87       46.79      6.87 o 
   5   3   1      229.65      222.09      8.40 o 
   6   3   1      115.09      112.41      9.07 o 
   7   3   1      118.83      108.60      8.83 o 
   8   3   1      128.16      110.81      9.36 o 
  -7   4   1      219.13      207.12     13.28 o 
  -6   4   1      188.64      183.70     16.41 o 
  -5   4   1      287.91      258.38     20.80 o 
  -4   4   1      171.49      159.98      7.43 o 
  -3   4   1       24.91       22.84      6.45 o 
  -2   4   1      173.63      213.14      8.10 o 
  -1   4   1      524.01      538.84     25.34 o 
   0   4   1       59.25       58.86      6.73 o 
   1   4   1      837.73      888.59     22.58 o 
   2   4   1      732.49      545.64     60.31 o 
   3   4   1      227.22      245.45      9.14 o 
   4   4   1       31.97       27.73      7.07 o 
   5   4   1       75.39       63.94      9.85 o 
   6   4   1       40.56       32.20      6.17 o 
   7   4   1      153.85      169.98      8.70 o 
  -7   5   1        0.04       -2.71      7.12 o 
  -6   5   1      234.41      223.32     17.99 o 
  -5   5   1        1.90        5.26      6.26 o 
  -4   5   1       35.25       31.42      6.99 o 
  -3   5   1       64.95       63.99      7.14 o 
  -2   5   1      168.46      156.38     12.50 o 
  -1   5   1      122.15      130.70      7.32 o 
   0   5   1        0.01        3.36      6.71 o 
   1   5   1       61.27       75.11      6.94 o 
   2   5   1       17.74       22.40      6.85 o 
   3   5   1       49.31       52.35      7.15 o 
   4   5   1      118.23      115.65     10.75 o 
   5   5   1       11.19       19.31      6.86 o 
   6   5   1        2.90        7.12      6.54 o 
   7   5   1       37.85       43.48      6.99 o 
  -7   6   1       13.91        9.79      6.96 o 
  -6   6   1        7.70        8.61      6.62 o 
  -5   6   1       43.93       41.18      6.49 o 
  -4   6   1      149.04      131.24      9.66 o 
  -3   6   1        1.62        3.12      5.56 o 
  -2   6   1      172.18      150.88      8.64 o 
  -1   6   1      237.63      243.52     10.65 o 
   0   6   1      300.17      287.54     17.75 o 
   1   6   1      160.62      167.65      7.95 o 
   2   6   1     1518.24     1617.61     14.17 o 
   3   6   1      383.04      405.76     31.82 o 
   4   6   1      717.09      758.39     27.71 o 
   5   6   1      177.47      143.14      9.25 o 
   6   6   1       85.99       95.68     13.26 o 
   7   6   1        3.37        7.87      6.77 o 
  -6   7   1        5.16       10.46      6.31 o 
  -5   7   1      620.25      592.40     64.93 o 
  -4   7   1        1.94       -3.20      5.94 o 
  -3   7   1      610.47      626.36     36.83 o 
  -2   7   1      264.03      256.72      7.41 o 
  -1   7   1       93.29      109.79      6.78 o 
   0   7   1       14.97       19.02      6.14 o 
   1   7   1       32.28       30.87      6.11 o 
   2   7   1       86.21       66.98      6.70 o 
   3   7   1       30.54       40.09      6.62 o 
   4   7   1      146.35      117.09     10.91 o 
   5   7   1       21.57       16.78      6.10 o 
   6   7   1       44.17       43.34      7.42 o 
  -5   8   1        7.89        8.25      6.21 o 
  -4   8   1      243.63      264.07      8.08 o 
  -3   8   1        0.56        8.28      6.11 o 
  -2   8   1      661.26      598.15     44.69 o 
  -1   8   1      131.75      143.52      8.43 o 
   0   8   1     2634.44     2762.85     56.13 o 
   1   8   1      653.57      621.83     27.82 o 
   2   8   1     1679.27     1745.63    106.48 o 
   3   8   1      299.86      294.28     17.82 o 
   4   8   1      693.05      706.33     25.16 o 
   5   8   1      194.63      177.92      8.22 o 
  -5   9   1       16.00       15.08      6.81 o 
  -4   9   1      108.10      107.60      7.67 o 
  -3   9   1        7.14        1.85      5.83 o 
  -2   9   1      117.19      118.40      7.68 o 
  -1   9   1       67.61       72.54      6.18 o 
   0   9   1      476.10      489.15     19.64 o 
   1   9   1        9.20        3.53      6.00 o 
   2   9   1        1.61        5.33      5.89 o 
   3   9   1      143.93      132.24     11.07 o 
   4   9   1        5.59       -2.34      6.68 o 
   5   9   1        3.70        7.51      9.35 o 
  -3  10   1        0.73        3.44      6.74 o 
  -2  10   1       14.74       21.48      5.79 o 
  -1  10   1      105.13      106.42      6.75 o 
   0  10   1        1.56       12.47      6.48 o 
   1  10   1       11.26       15.97      6.30 o 
   2  10   1        5.34        9.85      5.78 o 
   3  10   1       64.65       60.06      6.81 o 
  -1  11   1       86.78       87.76      7.14 o 
   0  11   1      300.34      265.88     17.24 o 
   1  11   1      619.34      573.98     18.93 o 
  -8   0   2        0.72        2.80      8.05 o 
  -6   0   2      941.11      964.88     24.46 o 
  -4   0   2       27.64       16.30      8.21 o 
  -2   0   2     5754.94     5101.10    589.09 o 
   2   0   2     2943.83     3154.98    122.67 o 
   4   0   2      313.78      263.87     36.54 o 
   6   0   2      380.71      402.41     10.93 o 
   8   0   2       63.15       67.14     10.26 o 
  -8   1   2        7.23        4.09      5.79 o 
  -7   1   2      170.31      193.42      6.73 o 
  -6   1   2      174.75      184.70     11.52 o 
  -5   1   2     1106.86     1093.24     55.47 o 
  -4   1   2      241.68      227.34     15.21 o 
  -3   1   2     1598.75     1398.25     79.92 o 
  -2   1   2      169.46      139.12      8.93 o 
  -1   1   2     1086.53     1137.00     17.86 o 
   0   1   2       22.11       29.39     12.76 o 
   1   1   2     1431.89     1269.15    131.51 o 
   2   1   2      291.22      260.90     15.96 o 
   3   1   2      216.23      163.26      8.21 o 
   4   1   2      260.99      234.98     14.85 o 
   5   1   2       79.78       85.56      6.79 o 
   6   1   2       92.02       73.17      7.60 o 
   7   1   2       56.75       59.48      6.83 o 
   8   1   2       10.72       19.11      6.87 o 
  -8   2   2        1.00        5.61      5.74 o 
  -7   2   2      541.86      476.65     43.27 o 
  -6   2   2       11.87       10.13      5.82 o 
  -5   2   2        7.01       14.86      5.83 o 
  -4   2   2       97.51      114.06      6.79 o 
  -3   2   2       38.91       37.30      6.40 o 
  -2   2   2       43.37       43.56      7.17 o 
  -1   2   2      454.34      370.73     30.02 o 
   0   2   2     1786.48     1658.51     91.75 o 
   1   2   2     4319.87     4152.11    140.36 o 
   2   2   2     7394.30     6829.34    461.76 o 
   3   2   2     3302.01     3394.17     91.79 o 
   4   2   2      652.27      673.50     20.25 o 
   5   2   2      803.99      801.83     55.50 o 
   6   2   2       59.68       42.71      8.09 o 
   7   2   2      294.99      286.95      7.61 o 
   8   2   2       10.04        7.09      6.31 o 
  -8   3   2       14.10       18.41      6.66 o 
  -7   3   2        6.81       12.18      6.15 o 
  -6   3   2      293.60      316.33     10.27 o 
  -5   3   2      299.24      309.76      7.66 o 
  -4   3   2        0.84        2.18      6.48 o 
  -3   3   2      102.87      107.82      7.15 o 
  -2   3   2      257.23      233.35     14.65 o 
  -1   3   2       57.04       49.32      7.56 o 
   0   3   2     1255.82     1087.32     72.27 o 
   1   3   2     4909.36     4939.46    106.48 o 
   2   3   2     1124.47     1150.09     15.16 o 
   3   3   2      607.94      627.99     18.41 o 
   4   3   2      159.43      153.75      8.35 o 
   5   3   2       60.18       55.29      6.25 o 
   6   3   2        0.40        3.36      5.56 o 
   7   3   2       24.97       27.68      6.35 o 
   8   3   2       69.94       79.99      6.87 o 
  -7   4   2       34.80       35.98      6.68 o 
  -6   4   2      990.66     1023.13     30.97 o 
  -5   4   2      107.88      115.27      7.08 o 
  -4   4   2      521.62      443.69     34.30 o 
  -3   4   2      514.86      476.94     38.55 o 
  -2   4   2       22.25       13.66      5.96 o 
  -1   4   2      230.57      245.02      7.91 o 
   0   4   2        0.78       -1.95      6.45 o 
   1   4   2      528.81      600.49     12.95 o 
   2   4   2     2316.42     2428.36     69.31 o 
   3   4   2       57.72       54.94      7.03 o 
   4   4   2      186.26      172.87     14.81 o 
   5   4   2      123.81      141.91     11.51 o 
   6   4   2       17.34       27.53      6.37 o 
   7   4   2      286.82      246.17     19.51 o 
  -7   5   2      148.62      137.93      7.19 o 
  -6   5   2      110.66       94.98     10.11 o 
  -5   5   2      146.91      156.41      7.84 o 
  -4   5   2        2.87        7.13      6.88 o 
  -3   5   2      913.38      895.07     35.25 o 
  -2   5   2      111.98      119.27      7.39 o 
  -1   5   2     5384.40     5782.93    179.18 o 
   0   5   2       53.73       50.97      6.59 o 
   1   5   2     1402.02     1412.94     43.75 o 
   2   5   2      344.21      344.73     15.31 o 
   3   5   2      953.13      972.33     40.04 o 
   4   5   2       94.81       90.58     12.29 o 
   5   5   2      409.39      379.89     67.79 o 
   6   5   2        1.37        8.43      6.64 o 
   7   5   2       70.87       82.67      9.14 o 
  -7   6   2        2.36        7.11      7.32 o 
  -6   6   2       22.73       16.15      6.70 o 
  -5   6   2        0.81        7.97      5.92 o 
  -4   6   2      232.41      228.22     15.13 o 
  -3   6   2       14.66       14.62      6.34 o 
  -2   6   2      758.48      711.38     61.81 o 
  -1   6   2      199.48      228.06      7.24 o 
   0   6   2      709.74      666.48     12.42 o 
   1   6   2      339.16      384.58      8.46 o 
   2   6   2      506.67      504.07     22.40 o 
   3   6   2       38.46       50.46      6.97 o 
   4   6   2      313.99      356.54     29.52 o 
   5   6   2      155.53      160.89      7.50 o 
   6   6   2      414.73      393.41     33.20 o 
   7   6   2      119.18      107.33     14.08 o 
  -6   7   2      137.30      136.18      7.08 o 
  -5   7   2      126.94      128.59      7.29 o 
  -4   7   2      332.28      288.71     28.44 o 
  -3   7   2      129.10      128.08      6.59 o 
  -2   7   2      566.05      650.35     23.31 o 
  -1   7   2       84.68       94.73      6.10 o 
   0   7   2      118.84      120.36      6.87 o 
   1   7   2      104.00      110.80      6.65 o 
   2   7   2      140.12      149.88     10.27 o 
   3   7   2      139.25      153.88      8.77 o 
   4   7   2        7.37       11.68      6.36 o 
   5   7   2        3.98        2.58      6.63 o 
   6   7   2       12.93        9.43      6.27 o 
  -5   8   2       71.32       71.04      7.53 o 
  -4   8   2      256.93      227.96     17.48 o 
  -3   8   2      252.71      258.35     12.18 o 
  -2   8   2       31.85       35.10      6.23 o 
  -1   8   2      333.21      321.00     16.30 o 
   0   8   2      221.80      210.11     12.52 o 
   1   8   2      299.04      299.55     10.00 o 
   2   8   2        0.25        1.93      6.10 o 
   3   8   2      269.62      278.82      8.24 o 
   4   8   2       46.59       43.24      7.09 o 
   5   8   2      152.08      129.71     11.62 o 
  -4   9   2      161.23      147.17     13.81 o 
  -3   9   2      562.05      538.79     46.26 o 
  -2   9   2      162.80      162.33     11.09 o 
  -1   9   2      813.73      853.81     40.73 o 
   0   9   2       39.58       44.89      6.19 o 
   1   9   2      111.50      116.14      6.59 o 
   2   9   2       37.21       42.17      6.81 o 
   3   9   2       85.40       94.19      7.20 o 
   4   9   2        0.51        4.03      6.70 o 
  -3  10   2        6.84       -0.99      6.22 o 
  -2  10   2      117.74      120.68      7.63 o 
  -1  10   2      142.44      141.63      6.43 o 
   0  10   2       52.40       54.92      5.92 o 
   1  10   2       22.18       24.94      6.48 o 
   2  10   2       48.84       49.31      6.87 o 
   3  10   2       29.34       26.05      8.02 o 
  -1  11   2      410.37      389.81     11.16 o 
   0  11   2      229.19      225.80     14.35 o 
   1  11   2      438.50      436.72     10.46 o 
  -7   0   3      503.12      533.82     20.35 o 
  -5   0   3        5.25       10.59      8.07 o 
  -3   0   3     1082.28      978.46     15.97 o 
  -1   0   3     5408.64     5254.32    206.71 o 
   1   0   3    25224.72    29008.69   1684.91 o 
   3   0   3     4864.30     4696.14    173.69 o 
   5   0   3      462.89      505.40     13.11 o 
   7   0   3      165.01      149.03     10.63 o 
  -8   1   3       18.47       20.19      5.76 o 
  -7   1   3     1394.22     1341.27     51.32 o 
  -6   1   3       45.08       47.58      5.61 o 
  -5   1   3     1126.64     1048.97     65.78 o 
  -4   1   3     1703.56     1527.43    124.66 o 
  -3   1   3      923.89     1009.65     11.51 o 
  -2   1   3     1641.70     1467.82     68.36 o 
  -1   1   3      446.99      442.37     21.14 o 
   0   1   3      755.17      683.43     21.00 o 
   1   1   3     7231.60     6945.40    868.81 o 
   2   1   3     1682.26     1411.43    126.37 o 
   3   1   3       46.07       30.04      6.79 o 
   4   1   3        5.16        0.86      6.23 o 
   5   1   3      175.80      197.96      7.18 o 
   6   1   3       65.47       66.55      6.71 o 
   7   1   3       90.56       98.46      6.45 o 
   8   1   3        0.51       10.24      6.34 o 
  -8   2   3      150.63      150.13      6.69 o 
  -7   2   3       35.77       37.10      5.97 o 
  -6   2   3      320.50      319.91     15.49 o 
  -5   2   3      155.32      170.41     11.86 o 
  -4   2   3      359.64      325.73      9.29 o 
  -3   2   3      386.04      384.74     16.59 o 
  -2   2   3     1876.79     1686.71     58.62 o 
  -1   2   3     1293.89     1192.05     81.05 o 
   0   2   3      645.19      648.29     19.66 o 
   1   2   3     4864.27     4609.40     80.30 o 
   2   2   3       51.70       46.33      8.24 o 
   3   2   3     1120.15     1152.95     35.60 o 
   4   2   3      952.05      945.39     74.41 o 
   5   2   3       31.15       30.71      6.27 o 
   6   2   3      168.01      131.67     11.45 o 
   7   2   3      159.25      166.14      7.18 o 
   8   2   3       52.46       53.02      7.45 o 
  -8   3   3        3.97        7.44      6.40 o 
  -7   3   3        8.48        9.90      5.84 o 
  -6   3   3      226.71      217.50     16.80 o 
  -5   3   3      118.43      134.74      6.55 o 
  -4   3   3      363.91      374.92     16.43 o 
  -3   3   3     1799.18     1803.49     23.40 o 
  -2   3   3       41.32       39.25      6.72 o 
  -1   3   3     5442.46     5684.98    158.98 o 
   0   3   3     1833.97     1927.17     47.52 o 
   1   3   3     4060.88     3789.85    227.35 o 
   2   3   3      621.43      660.06     12.37 o 
   3   3   3      135.37      106.56      9.02 o 
   4   3   3        8.72       14.40      6.36 o 
   5   3   3      340.55      351.06     13.70 o 
   6   3   3        2.62        6.95      5.67 o 
   7   3   3       37.03       41.89      6.11 o 
   8   3   3        4.08        0.66      6.40 o 
  -7   4   3        8.07        5.61      6.15 o 
  -6   4   3      507.56      431.62     31.04 o 
  -5   4   3       11.65       17.45      5.83 o 
  -4   4   3      833.26      933.01     24.67 o 
  -3   4   3       32.81       41.37      6.77 o 
  -2   4   3      426.68      448.57     24.14 o 
  -1   4   3      100.24      127.65      7.38 o 
   0   4   3       38.69       16.80      6.07 o 
   1   4   3      357.58      406.99     14.07 o 
   2   4   3     1268.84     1124.22     61.14 o 
   3   4   3      730.33      838.64     48.00 o 
   4   4   3        0.11        5.29      7.12 o 
   5   4   3       25.43       27.44      6.82 o 
   6   4   3      135.71      131.65     16.14 o 
   7   4   3      166.72      171.98      7.80 o 
  -7   5   3        0.85        0.17      6.20 o 
  -6   5   3        0.35        9.32      6.37 o 
  -5   5   3       31.01       25.92      5.91 o 
  -4   5   3      114.83      113.35      8.93 o 
  -3   5   3       38.72       44.71      6.49 o 
  -2   5   3        0.92       -0.07      6.37 o 
  -1   5   3      173.29      199.32      7.40 o 
   0   5   3       54.68       58.79      7.10 o 
   1   5   3      220.71      235.82      7.65 o 
   2   5   3      857.46      897.01     28.07 o 
   3   5   3      357.03      369.81     28.05 o 
   4   5   3      276.70      288.26     14.14 o 
   5   5   3       31.18       23.23      7.09 o 
   6   5   3      370.75      359.34     10.74 o 
   7   5   3       86.69       80.40      7.41 o 
  -7   6   3      275.16      254.10     14.99 o 
  -6   6   3        1.24        5.15      6.35 o 
  -5   6   3      213.61      216.05      7.20 o 
  -4   6   3       61.28       67.40      6.51 o 
  -3   6   3       45.64       36.47      6.37 o 
  -2   6   3      438.42      423.45     22.58 o 
  -1   6   3      631.05      713.86     11.75 o 
   0   6   3     1931.54     1829.36     70.96 o 
   1   6   3       29.78       26.91      6.02 o 
   2   6   3      969.03      942.02     62.52 o 
   3   6   3      610.97      621.04     30.04 o 
   4   6   3       79.36       85.19      7.70 o 
   5   6   3      159.03      143.70     10.38 o 
   6   6   3       79.26       77.86      9.84 o 
   7   6   3       92.73      107.62      8.75 o 
  -6   7   3        6.95       18.94      6.92 o 
  -5   7   3      989.44      835.53     95.75 o 
  -4   7   3       19.57       22.85      5.59 o 
  -3   7   3      579.09      584.08     18.09 o 
  -2   7   3      130.54      139.68      6.41 o 
  -1   7   3      436.45      432.26     10.42 o 
   0   7   3       43.07       56.56      6.31 o 
   1   7   3      334.45      310.94     13.79 o 
   2   7   3       44.58       41.25      6.74 o 
   3   7   3      515.46      520.36     24.45 o 
   4   7   3        0.57       -3.14      6.94 o 
   5   7   3      218.95      242.90      9.15 o 
   6   7   3        4.85       14.77      7.46 o 
  -5   8   3        4.96        3.51      6.46 o 
  -4   8   3      160.08      142.25      8.91 o 
  -3   8   3        1.14        8.29      6.34 o 
  -2   8   3       99.95      119.11      6.71 o 
  -1   8   3      124.91      137.24      8.74 o 
   0   8   3       58.03       62.40      5.89 o 
   1   8   3      112.84      124.45      7.77 o 
   2   8   3      448.73      474.04     13.31 o 
   3   8   3      154.00      158.30      7.22 o 
   4   8   3      436.99      448.61     26.08 o 
   5   8   3       12.53       17.82      6.93 o 
  -4   9   3        0.23        3.77      6.04 o 
  -3   9   3      599.11      615.11     36.50 o 
  -2   9   3        0.07        6.50      5.42 o 
  -1   9   3      385.38      402.79     23.12 o 
   0   9   3       95.69      103.01      5.92 o 
   1   9   3      758.69      797.81     19.54 o 
   2   9   3        3.85        7.98      6.48 o 
   3   9   3       26.04       30.80      6.58 o 
   4   9   3       40.39       35.85      7.16 o 
  -3  10   3        3.01        2.65      6.70 o 
  -2  10   3        3.94        5.60      5.90 o 
  -1  10   3        5.18        8.18      5.88 o 
   0  10   3       16.16       10.39      5.43 o 
   1  10   3        3.40        5.99      6.86 o 
   2  10   3       56.66       58.17      6.79 o 
   3  10   3      192.98      203.33     21.29 o 
   0  11   3        0.19       -0.35      5.66 o 
  -8   0   4        6.17       10.79      8.43 o 
  -6   0   4      675.72      669.16     29.51 o 
  -4   0   4      779.52      884.44     14.18 o 
  -2   0   4      107.19       88.43     11.24 o 
   0   0   4       46.60       37.66     12.95 o 
   2   0   4       21.38       13.64     10.75 o 
   4   0   4     2404.91     2339.48    241.22 o 
   6   0   4       68.08       81.78     11.97 o 
   8   0   4       10.81       17.90     10.86 o 
  -8   1   4       14.65       13.23      6.66 o 
  -7   1   4      631.94      630.75     11.18 o 
  -6   1   4        1.03        0.88      5.32 o 
  -5   1   4     1516.63     1498.79     20.72 o 
  -4   1   4        9.76       15.42      6.06 o 
  -3   1   4     3006.07     2721.11     69.30 o 
  -2   1   4      813.87      782.37     30.81 o 
  -1   1   4     5348.33     5456.94    168.30 o 
   0   1   4       22.48       14.41      8.93 o 
   1   1   4     4574.16     4353.51    291.48 o 
   2   1   4     4110.13     4160.86    157.25 o 
   3   1   4     1270.53     1172.09    128.24 o 
   4   1   4       66.44       61.16      6.67 o 
   5   1   4      154.85      162.54      7.58 o 
   6   1   4       19.72       20.42      6.08 o 
   7   1   4       41.66       43.35      5.94 o 
   8   1   4        2.23        1.56      6.29 o 
  -8   2   4       25.03       39.77      6.81 o 
  -7   2   4      130.38      149.05      6.70 o 
  -6   2   4      298.38      283.05     18.05 o 
  -5   2   4     1042.26     1005.43     46.73 o 
  -4   2   4        7.78        5.78      6.24 o 
  -3   2   4        1.50        6.14      5.93 o 
  -2   2   4       78.59       97.22      7.59 o 
  -1   2   4       40.47       28.97      7.71 o 
   0   2   4     1206.56     1220.84     36.43 o 
   1   2   4     3361.09     3466.31     73.98 o 
   2   2   4        8.42       13.75      6.50 o 
   3   2   4      453.54      339.01     51.13 o 
   4   2   4        2.02        4.50      6.28 o 
   5   2   4     1022.35     1100.12     33.48 o 
   6   2   4        5.74        3.14      5.76 o 
   7   2   4      590.50      608.39     35.29 o 
   8   2   4        7.81       11.49      5.93 o 
  -8   3   4       83.55       93.86      7.31 o 
  -7   3   4        0.75        4.37      5.56 o 
  -6   3   4      109.67      110.76      6.73 o 
  -5   3   4      191.01      178.36     14.40 o 
  -4   3   4      518.07      468.80     34.21 o 
  -3   3   4      131.02      145.23      6.76 o 
  -2   3   4      567.44      609.37     53.85 o 
  -1   3   4     2296.38     2108.63    152.38 o 
   0   3   4      565.37      541.18     17.84 o 
   1   3   4      545.09      493.99     26.13 o 
   2   3   4     2426.59     2427.84    112.96 o 
   3   3   4      628.82      664.64     50.38 o 
   4   3   4      337.21      345.72     26.15 o 
   5   3   4        0.08        7.98      6.08 o 
   6   3   4      125.37      121.24      6.83 o 
   7   3   4        5.08        7.56      6.22 o 
  -7   4   4       20.68       23.77      5.76 o 
  -6   4   4      622.27      602.63     39.66 o 
  -5   4   4       60.49       53.31      6.43 o 
  -4   4   4     1461.85     1503.80     49.36 o 
  -3   4   4      161.50      178.60     10.01 o 
  -2   4   4      390.37      376.90     27.09 o 
  -1   4   4      130.13      179.63      9.11 o 
   0   4   4      177.48      153.98      6.97 o 
   1   4   4      230.87      263.12      8.15 o 
   2   4   4       31.31       19.96      6.52 o 
   3   4   4      228.14      242.55     21.77 o 
   4   4   4      514.75      486.02     81.82 o 
   5   4   4      114.93      120.45      7.35 o 
   6   4   4      262.40      259.83     16.39 o 
   7   4   4        3.55       11.25      7.86 o 
  -7   5   4      105.57       94.37      7.07 o 
  -6   5   4       28.56       16.05      6.34 o 
  -5   5   4       39.88       37.05      6.18 o 
  -4   5   4       12.82       14.60      6.61 o 
  -3   5   4      823.60      796.33     13.26 o 
  -2   5   4       94.93       93.68      7.02 o 
  -1   5   4      131.86      129.01      6.78 o 
   0   5   4       25.36       22.96      6.04 o 
   1   5   4      807.38      892.25     23.53 o 
   2   5   4      365.09      362.48     14.85 o 
   3   5   4      476.34      512.95     30.41 o 
   4   5   4       23.34       27.24      8.01 o 
   5   5   4      190.72      198.08      9.35 o 
   6   5   4        2.28        1.93      7.72 o 
   7   5   4       17.79       10.79      7.18 o 
  -6   6   4      247.11      210.58     23.09 o 
  -5   6   4       37.44       44.47      5.94 o 
  -4   6   4      381.41      377.00     23.15 o 
  -3   6   4        3.99        5.30      5.94 o 
  -2   6   4      729.60      708.21     26.61 o 
  -1   6   4      467.43      503.04     15.14 o 
   0   6   4     1179.29     1209.16     32.43 o 
   1   6   4       10.27       16.43      5.88 o 
   2   6   4       28.62       27.25      6.97 o 
   3   6   4        7.67       11.02      7.50 o 
   4   6   4       91.43       93.11      7.19 o 
   5   6   4       51.81       58.25      6.93 o 
   6   6   4        3.79        4.56      6.39 o 
  -6   7   4      160.41      156.42      7.15 o 
  -5   7   4        0.04        2.55      5.88 o 
  -4   7   4      101.84       98.00      6.58 o 
  -3   7   4        6.50        6.39      5.58 o 
  -2   7   4       27.77       24.55      5.65 o 
  -1   7   4       38.69       33.14      5.84 o 
   0   7   4       82.01      105.32      6.74 o 
   1   7   4      701.04      734.16     14.31 o 
   2   7   4      235.79      249.18     12.97 o 
   3   7   4        0.24        7.97      7.22 o 
   4   7   4       29.56       28.70      6.72 o 
   5   7   4        2.06       -2.68      6.55 o 
   6   7   4      115.77       93.72     10.51 o 
  -5   8   4       17.15       20.87      5.97 o 
  -4   8   4        6.14       10.51      5.88 o 
  -3   8   4        1.89        2.70      5.28 o 
  -2   8   4        4.42        6.50      5.69 o 
  -1   8   4       11.57       20.49      5.40 o 
   0   8   4       38.23       43.25      6.25 o 
   1   8   4      647.95      667.63     43.34 o 
   2   8   4       25.45       25.13      6.37 o 
   3   8   4      259.65      267.71      9.25 o 
   4   8   4       81.54       88.18      6.78 o 
   5   8   4      178.95      160.65     14.19 o 
  -4   9   4       82.33       71.68      6.17 o 
  -3   9   4      370.09      406.88     23.70 o 
  -2   9   4       12.03        9.85      5.54 o 
  -1   9   4     1046.33     1004.99     39.56 o 
   0   9   4        2.17       14.69      5.44 o 
   1   9   4     2181.23     2287.24     41.48 o 
   2   9   4      160.45      162.11      7.90 o 
   3   9   4      413.81      407.11     22.01 o 
   4   9   4      153.93      144.07     11.08 o 
  -3  10   4       93.65       62.55      9.04 o 
  -2  10   4      242.95      239.26     15.10 o 
  -1  10   4        2.52        4.61      5.83 o 
   0  10   4      240.74      242.86      7.76 o 
   1  10   4        0.47       -4.26      5.54 o 
   2  10   4       93.92      103.51      7.50 o 
   3  10   4      105.77       94.37      7.86 o 
  -7   0   5      113.23      115.68      8.67 o 
  -5   0   5       17.34       18.87      7.91 o 
  -3   0   5      477.29      491.82     19.94 o 
  -1   0   5       58.60       59.07     10.94 o 
   1   0   5     1216.68      884.64    184.83 o 
   3   0   5       52.62       56.59     10.24 o 
   5   0   5      106.32      124.60     11.47 o 
   7   0   5      203.52      185.25     29.52 o 
  -8   1   5        0.50       -1.47      6.13 o 
  -7   1   5       73.77       77.02      6.00 o 
  -6   1   5       17.94       26.06      6.33 o 
  -5   1   5        0.55        2.45      5.67 o 
  -4   1   5      623.75      676.78     11.53 o 
  -3   1   5     2220.88     2354.37    126.23 o 
  -2   1   5      138.88      132.15      7.11 o 
  -1   1   5      922.94      830.64     18.60 o 
   0   1   5      263.17      298.88     11.14 o 
   1   1   5     6343.72     5781.83    286.40 o 
   2   1   5      480.14      411.63     68.96 o 
   3   1   5     2186.45     2057.46    120.21 o 
   4   1   5     1557.62     1491.49    129.35 o 
   5   1   5      473.78      492.30     15.40 o 
   6   1   5      177.55      182.78     13.27 o 
   7   1   5       22.85       20.19      6.01 o 
   8   1   5       76.44       80.58      7.70 o 
  -8   2   5      276.90      281.99     11.72 o 
  -7   2   5       26.14       22.16      5.54 o 
  -6   2   5      753.00      707.99     25.50 o 
  -5   2   5      212.89      205.12      8.66 o 
  -4   2   5     1930.66     1843.57    107.22 o 
  -3   2   5      132.79      135.49      6.77 o 
  -2   2   5     1998.08     2133.42     51.76 o 
  -1   2   5       26.59       13.29      7.11 o 
   0   2   5     1231.76     1144.50     70.52 o 
   1   2   5       32.24       34.38      7.01 o 
   2   2   5     1205.32     1095.33     65.34 o 
   3   2   5       35.46       33.53      7.61 o 
   4   2   5       31.44       35.84      6.60 o 
   5   2   5      236.50      251.30      7.29 o 
   6   2   5        3.69       15.60      5.59 o 
   7   2   5        4.12        6.56      6.06 o 
   8   2   5       61.81       63.83      6.80 o 
  -7   3   5       30.19       28.24      5.61 o 
  -6   3   5      176.91      159.29     10.00 o 
  -5   3   5      744.46      743.23     23.52 o 
  -4   3   5      116.42      117.86      8.18 o 
  -3   3   5      531.92      486.35     26.73 o 
  -2   3   5      852.10      785.20     49.65 o 
  -1   3   5      343.09      246.48     19.55 o 
   0   3   5        6.93       10.82      6.14 o 
   1   3   5      367.65      330.97      8.57 o 
   2   3   5       97.26       92.19      6.50 o 
   3   3   5     2026.04     2017.61    104.01 o 
   4   3   5      104.96       90.50      7.42 o 
   5   3   5       60.81       44.65      7.01 o 
   6   3   5        0.16        4.68      6.66 o 
   7   3   5       95.23      107.54      6.97 o 
  -7   4   5       62.35       61.23      6.00 o 
  -6   4   5      200.34      198.77      7.76 o 
  -5   4   5       25.39       25.10      5.99 o 
  -4   4   5     1007.73     1057.87     56.80 o 
  -3   4   5       16.85       22.30      6.33 o 
  -2   4   5     1109.75     1159.73     30.24 o 
  -1   4   5      558.66      616.97     21.82 o 
   0   4   5     1573.76     1564.24     45.79 o 
   1   4   5      182.87      205.92      7.35 o 
   2   4   5     1013.09     1005.41     37.18 o 
   3   4   5      716.05      659.64     75.64 o 
   4   4   5       12.81       22.38      6.42 o 
   5   4   5      296.05      299.86     11.74 o 
   6   4   5       26.52       36.44      7.14 o 
   7   4   5       70.58       82.79      7.62 o 
  -7   5   5        9.86       13.86      6.22 o 
  -6   5   5        3.93        1.61      5.91 o 
  -5   5   5      120.13      131.53      6.71 o 
  -4   5   5      224.79      224.73      9.47 o 
  -3   5   5       22.46       30.22      6.14 o 
  -2   5   5      141.69      164.68     11.81 o 
  -1   5   5       93.94      112.03      8.13 o 
   0   5   5     1781.33     1983.56     42.05 o 
   1   5   5        0.05        3.77      5.66 o 
   2   5   5      943.39      932.74     38.43 o 
   3   5   5      213.42      229.21      8.56 o 
   4   5   5     1023.18     1085.76     51.69 o 
   5   5   5        0.26       16.15      6.18 o 
   6   5   5      224.80      207.93     16.47 o 
   7   5   5        0.37       16.23      8.34 o 
  -6   6   5      406.60      434.10     28.51 o 
  -5   6   5      391.75      399.17      8.74 o 
  -4   6   5      349.13      371.42     11.46 o 
  -3   6   5        6.14       13.33      5.75 o 
  -2   6   5      384.55      386.90     10.54 o 
  -1   6   5       72.78       64.11      6.36 o 
   0   6   5      347.74      338.78      9.80 o 
   1   6   5      845.15      871.88     19.83 o 
   2   6   5        3.09        5.86      6.61 o 
   3   6   5       16.30       25.83      7.53 o 
   4   6   5       30.33       28.89      6.60 o 
   5   6   5       73.26       70.80      6.48 o 
   6   6   5        0.42        8.57      6.40 o 
  -6   7   5       55.21       50.65      6.44 o 
  -5   7   5      193.02      202.31     10.97 o 
  -4   7   5       27.33       25.07      5.60 o 
  -3   7   5      550.99      500.11     23.80 o 
  -2   7   5        0.70        6.20      6.54 o 
  -1   7   5      688.76      735.01     32.20 o 
   0   7   5       15.64       20.11      5.64 o 
   1   7   5      908.88      904.14     50.13 o 
   2   7   5      491.02      459.41     19.71 o 
   3   7   5     1584.13     1652.27     51.83 o 
   4   7   5        1.55       10.32      6.40 o 
   5   7   5      375.19      352.48     32.09 o 
   6   7   5        2.91       10.06      6.61 o 
  -5   8   5      156.94      136.16      7.02 o 
  -4   8   5      175.14      160.18      8.46 o 
  -3   8   5       63.37       62.61      6.26 o 
  -2   8   5      217.31      194.58     14.29 o 
  -1   8   5       60.84       53.47      5.67 o 
   0   8   5      508.37      544.25     25.99 o 
   1   8   5       27.34       31.60      5.54 o 
   2   8   5       49.34       53.47      6.03 o 
   3   8   5        0.40       -0.85      6.96 o 
   4   8   5      207.72      213.55     12.20 o 
   5   8   5       36.85       40.01      7.79 o 
  -4   9   5       31.70       29.26      6.01 o 
  -3   9   5      203.76      202.94      7.07 o 
  -2   9   5      651.17      612.01     39.74 o 
  -1   9   5      231.66      245.09      7.17 o 
   0   9   5      521.03      519.47     13.25 o 
   1   9   5       16.17       22.81      5.33 o 
   2   9   5       54.79       72.49      6.48 o 
   3   9   5        1.45        5.59      7.45 o 
   4   9   5       13.96       17.07      7.83 o 
  -3  10   5        9.90        7.51      6.33 o 
  -2  10   5        0.01       -3.49      6.29 o 
  -1  10   5        1.58        3.57      5.72 o 
   0  10   5        1.26        3.65      5.55 o 
   1  10   5       46.88       44.56      5.68 o 
   2  10   5        6.92        7.00      6.29 o 
   3  10   5        2.17        3.12      6.34 o 
  -8   0   6       94.67       83.81      9.08 o 
  -6   0   6      486.85      486.41     11.10 o 
  -4   0   6     1708.57     1838.31     29.51 o 
  -2   0   6     7770.14     7513.29    681.72 o 
   0   0   6     6009.42     6699.08    245.22 o 
   2   0   6     1283.89     1146.87    191.64 o 
   4   0   6       66.96       89.10     10.67 o 
   6   0   6        1.41        7.69      9.78 o 
   8   0   6        3.93       20.19     10.92 o 
  -8   1   6        0.01        1.60      6.15 o 
  -7   1   6      173.88      181.55      6.63 o 
  -6   1   6       16.44       15.05      5.56 o 
  -5   1   6      389.41      388.33     17.57 o 
  -4   1   6      228.76      250.34      7.74 o 
  -3   1   6      891.82      887.96     27.81 o 
  -2   1   6     1514.16     1382.14    106.64 o 
  -1   1   6      401.47      341.50      8.87 o 
   0   1   6       39.30       38.41      7.46 o 
   1   1   6      486.87      536.56     41.22 o 
   2   1   6      576.34      597.23     33.10 o 
   3   1   6        0.48        5.99      7.12 o 
   4   1   6      716.33      694.59     39.71 o 
   5   1   6      248.17      278.13      8.60 o 
   6   1   6      442.31      450.82     10.39 o 
   7   1   6      108.47      102.26      8.07 o 
   8   1   6      171.93      148.68     38.48 o 
  -8   2   6       47.89       43.91     25.29 o 
  -7   2   6      196.21      197.79      6.86 o 
  -6   2   6        1.12        4.43      5.55 o 
  -5   2   6      642.30      633.38     25.88 o 
  -4   2   6      612.62      651.93     11.65 o 
  -3   2   6      112.02      138.15      6.78 o 
  -2   2   6        0.31        8.49      6.11 o 
  -1   2   6      368.52      363.46     20.37 o 
   0   2   6      258.53      249.48     16.03 o 
   1   2   6      447.97      423.99     35.05 o 
   2   2   6     1258.83     1299.10     67.30 o 
   3   2   6       20.15       18.01      6.49 o 
   4   2   6      382.42      379.17     15.18 o 
   5   2   6        0.67        5.91      6.06 o 
   6   2   6      135.72      112.07      9.74 o 
   7   2   6       65.09       64.46      5.99 o 
  -7   3   6       57.01       57.70      6.45 o 
  -6   3   6      549.26      582.01      9.93 o 
  -5   3   6      342.10      335.67      7.91 o 
  -4   3   6      303.76      292.52      9.70 o 
  -3   3   6        3.73        8.57      6.18 o 
  -2   3   6        3.69        5.12      5.91 o 
  -1   3   6        0.21        0.84      6.28 o 
   0   3   6     4400.07     4702.14    245.74 o 
   1   3   6      354.15      394.52     21.16 o 
   2   3   6      732.33      740.02     25.94 o 
   3   3   6      761.48      839.90     49.02 o 
   4   3   6      220.58      200.15     22.95 o 
   5   3   6      105.11      111.85      8.19 o 
   6   3   6      240.23      238.84     16.82 o 
   7   3   6       10.09       18.65      6.35 o 
  -7   4   6       15.92       15.87      5.94 o 
  -6   4   6      163.02      158.99      7.84 o 
  -5   4   6       26.97       27.28      5.92 o 
  -4   4   6       78.34       83.26      6.73 o 
  -3   4   6       31.77       42.77      6.28 o 
  -2   4   6     2122.27     2132.20     74.88 o 
  -1   4   6       12.05       12.17      6.11 o 
   0   4   6     3990.15     3890.19    248.00 o 
   1   4   6       49.99       81.72      5.99 o 
   2   4   6     2130.16     2302.64     56.45 o 
   3   4   6     1871.17     2027.28     99.05 o 
   4   4   6      815.76      825.64     81.95 o 
   5   4   6      105.97       99.41     15.87 o 
   6   4   6      206.81      235.28      8.03 o 
   7   4   6      180.91      156.56     17.84 o 
  -7   5   6       98.23       83.65      6.56 o 
  -6   5   6        0.28        5.32      5.36 o 
  -5   5   6     1238.37     1133.74     58.96 o 
  -4   5   6      758.16      789.97     23.88 o 
  -3   5   6      193.01      183.82      9.27 o 
  -2   5   6       56.45       45.08      6.03 o 
  -1   5   6      100.69       88.13      7.92 o 
   0   5   6       19.84       19.69      5.41 o 
   1   5   6      230.29      205.24     11.74 o 
   2   5   6      351.74      363.06     13.03 o 
   3   5   6      930.26      938.21     30.76 o 
   4   5   6       34.86       37.81      6.55 o 
   5   5   6       68.97       58.12      6.50 o 
   6   5   6       40.93       47.95      6.19 o 
   7   5   6       15.57       14.45      7.59 o 
  -6   6   6      300.60      277.63     16.11 o 
  -5   6   6       51.48       54.81      6.55 o 
  -4   6   6      542.94      493.18     25.45 o 
  -3   6   6      130.50      125.80      6.28 o 
  -2   6   6      780.79      803.92     24.80 o 
  -1   6   6      278.84      274.39      9.03 o 
   0   6   6      162.55      150.32      6.85 o 
   1   6   6      300.73      296.50      9.48 o 
   2   6   6      358.11      376.61      8.70 o 
   3   6   6      206.80      219.39      8.12 o 
   4   6   6      125.33      108.69      8.53 o 
   5   6   6        0.04        4.85      6.74 o 
   6   6   6       15.60       20.66      6.17 o 
  -6   7   6        4.12        2.78      6.25 o 
  -5   7   6      113.42       96.96     11.08 o 
  -4   7   6      320.90      294.66     25.85 o 
  -3   7   6       20.65       23.91      5.61 o 
  -2   7   6       11.32        7.37      5.51 o 
  -1   7   6      143.13      145.98      6.32 o 
   0   7   6      172.07      187.69      6.61 o 
   1   7   6       24.15       27.11      5.62 o 
   2   7   6       76.84       75.71      6.18 o 
   3   7   6       29.12       29.91      6.53 o 
   4   7   6      874.89      848.86     68.22 o 
   5   7   6        1.17        6.35      6.16 o 
   6   7   6      537.62      516.51     16.25 o 
  -5   8   6       48.81       40.14      5.90 o 
  -4   8   6      224.58      200.52     16.25 o 
  -3   8   6        7.87        7.62      5.70 o 
  -2   8   6      264.78      252.40     11.40 o 
  -1   8   6        0.70        7.93      5.77 o 
   0   8   6      118.95      122.54      6.71 o 
   1   8   6       42.18       38.02      5.62 o 
   2   8   6        7.79       13.05      5.34 o 
   3   8   6      144.26      150.94      7.65 o 
   4   8   6       12.48       17.04      5.88 o 
   5   8   6       10.24       15.22      7.22 o 
  -4   9   6       52.90       50.71      6.23 o 
  -3   9   6       61.54       70.16      6.36 o 
  -2   9   6      178.78      184.85     11.39 o 
  -1   9   6      140.32      140.01      6.56 o 
   0   9   6      135.47      127.93      6.33 o 
   1   9   6       33.50       45.56      5.70 o 
   2   9   6       33.86       32.18      5.84 o 
   3   9   6      189.85      222.52     16.74 o 
   4   9   6       92.91      113.92      7.57 o 
  -2  10   6      212.41      213.73      8.25 o 
  -1  10   6        6.75        2.87      5.87 o 
   0  10   6      236.67      201.59     18.60 o 
   1  10   6       43.29       44.24      6.67 o 
   2  10   6      373.21      355.51     26.82 o 
  -7   0   7       27.28       36.76      8.53 o 
  -5   0   7      135.81      140.56      9.73 o 
  -3   0   7        2.68        7.65      8.18 o 
  -1   0   7     2200.06     2083.44    285.63 o 
   1   0   7      462.94      456.09     20.56 o 
   3   0   7       63.92       70.00     10.85 o 
   5   0   7      368.86      388.42     15.56 o 
   7   0   7        7.85       12.07      8.78 o 
  -7   1   7       15.59       11.87      5.49 o 
  -6   1   7        1.99        3.39      5.74 o 
  -5   1   7        2.26        4.84      5.86 o 
  -4   1   7       46.58       58.83      6.32 o 
  -3   1   7     1105.51     1113.81     34.07 o 
  -2   1   7      716.69      776.97     15.76 o 
  -1   1   7      551.70      517.10     36.63 o 
   0   1   7       63.11       62.75      7.06 o 
   1   1   7       69.65       68.82     11.70 o 
   2   1   7      408.41      404.38     15.97 o 
   3   1   7      628.00      679.57     16.52 o 
   4   1   7      524.05      475.01     91.79 o 
   5   1   7      155.88      187.73      7.86 o 
   6   1   7      666.02      691.68     21.34 o 
   7   1   7        3.37        3.85      6.63 o 
  -7   2   7       49.15       46.64      5.95 o 
  -6   2   7      850.99      812.09     48.02 o 
  -5   2   7      276.47      289.40      6.90 o 
  -4   2   7     1621.89     1625.70     44.18 o 
  -3   2   7      243.03      220.46      8.59 o 
  -2   2   7      306.54      286.59     16.75 o 
  -1   2   7       30.38       29.62      6.67 o 
   0   2   7      854.49      762.11     96.00 o 
   1   2   7        2.89        6.43      6.38 o 
   2   2   7     1377.98     1132.24    133.33 o 
   3   2   7      628.93      628.02     21.01 o 
   4   2   7      169.19      147.07     16.37 o 
   5   2   7       12.66       10.84      5.71 o 
   6   2   7        1.46        3.64      6.17 o 
   7   2   7        1.97        7.63      6.80 o 
  -7   3   7      231.15      242.49      9.22 o 
  -6   3   7       96.20       97.87      6.36 o 
  -5   3   7      749.97      764.09     33.58 o 
  -4   3   7      147.19      156.89      6.42 o 
  -3   3   7     1136.87     1078.71     45.55 o 
  -2   3   7      382.35      385.41     17.78 o 
  -1   3   7      151.46      133.58      9.96 o 
   0   3   7      115.80      138.56      7.93 o 
   1   3   7      633.42      626.59     25.77 o 
   2   3   7        6.65        4.43      6.07 o 
   3   3   7        2.53        1.23      5.79 o 
   4   3   7      236.93      206.94     22.00 o 
   5   3   7       93.10      103.08      7.30 o 
   6   3   7        1.99        6.83      5.92 o 
   7   3   7        5.27        6.06      6.32 o 
  -7   4   7       24.06       26.67      5.99 o 
  -6   4   7       75.15       74.26      5.89 o 
  -5   4   7      232.82      218.78      9.68 o 
  -4   4   7      130.64      141.26      7.54 o 
  -3   4   7      914.47      936.89     22.00 o 
  -2   4   7     1132.12     1083.42     49.98 o 
  -1   4   7      434.86      447.32     26.27 o 
   0   4   7      161.60      159.51      7.79 o 
   1   4   7      507.54      490.81     36.85 o 
   2   4   7      500.74      524.25     29.90 o 
   3   4   7     1099.93     1077.57     60.68 o 
   4   4   7       49.55       49.62      6.64 o 
   5   4   7      711.75      738.85     72.52 o 
   6   4   7       75.75       76.31      6.59 o 
   7   4   7      171.91      166.47     29.56 o 
  -7   5   7        0.48        2.62      6.71 o 
  -6   5   7        9.67       11.32      6.49 o 
  -5   5   7      193.01      199.33      6.74 o 
  -4   5   7      321.60      351.52     11.27 o 
  -3   5   7      123.44      117.13      8.21 o 
  -2   5   7        6.12       10.96      5.72 o 
  -1   5   7       28.72       28.44      7.38 o 
   0   5   7       14.39        9.32      5.54 o 
   1   5   7      146.55      150.00      7.81 o 
   2   5   7        0.68        6.43      5.91 o 
   3   5   7       10.26        9.79      6.12 o 
   4   5   7       79.64       71.79      6.26 o 
   5   5   7      228.33      220.05     19.20 o 
   6   5   7      263.71      261.02     17.00 o 
  -6   6   7       12.16       10.88      6.35 o 
  -5   6   7      423.00      417.52     28.19 o 
  -4   6   7       15.98       23.00      5.94 o 
  -3   6   7        0.17       10.24      5.81 o 
  -2   6   7       60.04       52.14      6.48 o 
  -1   6   7      343.34      328.55     25.81 o 
   0   6   7       89.61       86.30      6.13 o 
   1   6   7      189.35      186.49      6.91 o 
   2   6   7      505.98      523.99     19.42 o 
   3   6   7      626.99      662.82     23.87 o 
   4   6   7      892.62      899.26     56.26 o 
   5   6   7       15.96       13.22      6.04 o 
   6   6   7      170.71      186.33      7.69 o 
  -5   7   7      235.85      220.00     11.79 o 
  -4   7   7        6.39        9.17      5.38 o 
  -3   7   7      344.40      388.24      7.93 o 
  -2   7   7       14.18       22.85      5.87 o 
  -1   7   7      263.97      310.31     11.57 o 
   0   7   7       36.85       44.62      6.31 o 
   1   7   7      247.74      285.76     13.06 o 
   2   7   7      745.41      752.56     12.75 o 
   3   7   7       42.90       42.30      7.11 o 
   4   7   7       46.66       46.01      6.34 o 
   5   7   7       51.61       51.96      6.07 o 
  -5   8   7        0.94        9.10      6.00 o 
  -4   8   7      178.68      157.26     10.81 o 
  -3   8   7        1.64        8.80      5.44 o 
  -2   8   7      810.71      822.45     13.15 o 
  -1   8   7       19.19       27.18      6.14 o 
   0   8   7      692.46      718.40     20.47 o 
   1   8   7       34.88       33.92      5.24 o 
   2   8   7      599.34      620.61     18.10 o 
   3   8   7       18.94       17.68      6.29 o 
   4   8   7        0.05        6.01      6.25 o 
   5   8   7       10.16       10.58      8.18 o 
  -4   9   7       34.32       36.72      6.47 o 
  -3   9   7      160.29      163.65      7.50 o 
  -2   9   7      103.09       96.22      7.88 o 
  -1   9   7       40.13       50.38      5.94 o 
   0   9   7      332.16      301.71     20.75 o 
   1   9   7        0.31       -5.18      5.18 o 
   2   9   7      745.92      729.38     12.09 o 
   3   9   7       35.24       31.27      6.87 o 
  -2  10   7        7.07       12.41      6.59 o 
  -1  10   7        5.31        9.37      5.79 o 
   0  10   7        2.49       10.24      5.96 o 
   1  10   7       44.22       53.21      6.65 o 
   2  10   7       24.24       18.98      6.69 o 
  -6   0   8     2107.01     2003.92     83.59 o 
  -4   0   8      977.84      962.99     19.38 o 
  -2   0   8      156.34      140.42      9.16 o 
   0   0   8     3578.42     3066.45    601.21 o 
   2   0   8     1651.54     1687.75    323.97 o 
   4   0   8      104.74      123.02     10.72 o 
   6   0   8      180.63      173.30     11.29 o 
  -7   1   8      138.27      142.32      6.76 o 
  -6   1   8        4.14        7.49      6.06 o 
  -5   1   8      137.82      139.88      6.62 o 
  -4   1   8      196.26      202.77      7.15 o 
  -3   1   8      709.37      626.91     32.41 o 
  -2   1   8      648.12      662.87     92.74 o 
  -1   1   8      596.03      569.24     18.46 o 
   0   1   8      143.43      160.53      7.56 o 
   1   1   8      252.86      238.20     17.19 o 
   2   1   8     4575.88     5233.75    162.39 o 
   3   1   8       65.20       72.79      7.58 o 
   4   1   8      795.85      748.49     49.76 o 
   5   1   8        0.68       -2.26      6.69 o 
   6   1   8       66.26       54.01      7.83 o 
   7   1   8        0.19        9.63      7.00 o 
  -7   2   8       15.46       17.77      5.84 o 
  -6   2   8      121.36      122.57      6.65 o 
  -5   2   8      105.83      111.08      5.92 o 
  -4   2   8        0.48        7.39      6.04 o 
  -3   2   8       56.66       53.47      6.34 o 
  -2   2   8       29.22       31.34      5.84 o 
  -1   2   8        5.74        4.92      6.22 o 
   0   2   8      205.80      189.67     10.16 o 
   1   2   8       27.53       12.02      5.94 o 
   2   2   8      370.14      362.55     47.70 o 
   3   2   8      812.05      874.26     11.43 o 
   4   2   8      715.48      736.76     92.72 o 
   5   2   8      706.36      774.29     73.42 o 
   6   2   8        4.66       -4.17      6.96 o 
   7   2   8      244.06      247.29      9.20 o 
  -7   3   8       10.43       11.29      6.11 o 
  -6   3   8        8.82       14.07      5.49 o 
  -5   3   8       69.98       73.23      5.97 o 
  -4   3   8       23.52       25.78      5.82 o 
  -3   3   8        8.17        5.10      5.57 o 
  -2   3   8     1123.94     1006.97     90.53 o 
  -1   3   8      471.77      512.96     44.32 o 
   0   3   8      737.34      695.92     24.93 o 
   1   3   8      327.29      351.04     21.93 o 
   2   3   8      144.88      139.01      8.06 o 
   3   3   8      603.27      644.33     64.46 o 
   4   3   8       18.01       15.86      5.54 o 
   5   3   8      145.24      164.04      6.79 o 
   6   3   8       15.06       20.78      6.03 o 
   7   3   8       63.40       66.01      8.23 o 
  -7   4   8        7.38       10.99      6.28 o 
  -6   4   8       30.28       44.11      6.11 o 
  -5   4   8      181.03      185.05      6.23 o 
  -4   4   8       15.16        8.23      6.27 o 
  -3   4   8     1234.41     1162.60     65.35 o 
  -2   4   8      153.40      121.81     10.01 o 
  -1   4   8      101.97      110.87      6.76 o 
   0   4   8      347.51      346.79     18.54 o 
   1   4   8      644.29      603.74     36.07 o 
   2   4   8      278.85      296.53     10.53 o 
   3   4   8        0.64       -2.43      6.02 o 
   4   4   8        0.35        5.68      5.75 o 
   5   4   8      360.31      391.86     22.36 o 
   6   4   8       26.31       29.10      6.38 o 
   7   4   8       31.01       36.58      7.24 o 
  -6   5   8        2.83        5.71      6.22 o 
  -5   5   8      256.69      255.02     11.08 o 
  -4   5   8      391.36      395.14     20.65 o 
  -3   5   8      691.60      716.45     28.65 o 
  -2   5   8        0.32        7.32      5.99 o 
  -1   5   8      630.94      636.17     55.21 o 
   0   5   8        7.93        6.84      7.25 o 
   1   5   8      732.20      722.04     22.19 o 
   2   5   8      117.42      142.14      7.11 o 
   3   5   8       49.56       42.66      6.06 o 
   4   5   8       19.09       31.11      6.40 o 
   5   5   8        1.85        4.72      6.11 o 
   6   5   8       32.86       30.42      6.14 o 
  -6   6   8      115.02      115.07      8.09 o 
  -5   6   8      370.66      333.38     20.54 o 
  -4   6   8      762.81      776.25      9.48 o 
  -3   6   8      561.74      575.36     29.80 o 
  -2   6   8      118.69      122.88      7.17 o 
  -1   6   8      177.15      181.02      7.73 o 
   0   6   8       82.03       74.06      7.11 o 
   1   6   8      316.12      297.75     18.96 o 
   2   6   8       12.12       10.53      5.68 o 
   3   6   8      157.58      156.46      7.19 o 
   4   6   8      843.01      839.84     30.71 o 
   5   6   8       12.11       12.09      6.06 o 
   6   6   8        1.72        6.01      6.00 o 
  -5   7   8        7.69        6.00      5.62 o 
  -4   7   8      155.16      147.71      7.44 o 
  -3   7   8      700.03      655.11     25.84 o 
  -2   7   8       37.24       35.26      6.34 o 
  -1   7   8       19.21       22.05      6.48 o 
   0   7   8       63.19       74.75      6.45 o 
   1   7   8        0.01        3.72      4.84 o 
   2   7   8      383.37      380.24     14.14 o 
   3   7   8        2.41       -0.04      6.01 o 
   4   7   8      430.42      434.18     11.22 o 
   5   7   8      112.22       97.14      7.37 o 
  -4   8   8      323.85      270.60     20.25 o 
  -3   8   8       79.99       58.23      6.08 o 
  -2   8   8      289.72      261.81     22.96 o 
  -1   8   8      241.15      253.85     15.89 o 
   0   8   8       38.82       32.63      5.64 o 
   1   8   8      402.75      378.94     13.83 o 
   2   8   8        0.51        8.26      5.64 o 
   3   8   8       65.46       78.52      7.16 o 
   4   8   8        7.85        4.69      6.56 o 
  -3   9   8      223.03      201.33      8.44 o 
  -2   9   8       42.85       37.79      6.16 o 
  -1   9   8        0.64        8.84      6.50 o 
   0   9   8       10.13       14.77      5.79 o 
   1   9   8        1.34        4.35      5.13 o 
   2   9   8       24.07       27.39      5.98 o 
   3   9   8       86.00       90.13      7.21 o 
  -1  10   8       16.93       16.29      6.08 o 
   0  10   8      203.43      209.71      7.24 o 
   1  10   8        0.78        8.86      6.57 o 
  -7   0   9        0.03       12.45      9.81 o 
  -5   0   9       43.37       34.72      7.69 o 
  -3   0   9     2063.77     1871.80    321.55 o 
  -1   0   9     8489.54     9299.02    259.99 o 
   1   0   9     2402.67     2768.06     44.79 o 
   3   0   9       25.95       20.71      9.19 o 
   5   0   9      301.79      284.97     48.59 o 
   7   0   9       26.51       33.61     10.09 o 
  -7   1   9       38.86       52.58      6.17 o 
  -6   1   9       82.71       74.70      7.82 o 
  -5   1   9        2.24       -1.26      5.38 o 
  -4   1   9        0.09        6.34      5.74 o 
  -3   1   9      435.52      432.63     27.91 o 
  -2   1   9      179.84      202.44     13.98 o 
  -1   1   9        0.14        2.52      5.60 o 
   0   1   9        3.13       -0.73      5.99 o 
   1   1   9      306.81      346.68     34.71 o 
   2   1   9       95.28       79.82     10.33 o 
   3   1   9      224.38      241.08     24.70 o 
   4   1   9       71.93       70.83      9.99 o 
   5   1   9       15.68       23.62      7.57 o 
   6   1   9      120.44      126.84     11.90 o 
   7   1   9       17.55       17.44      7.05 o 
  -7   2   9        6.07       11.83      6.21 o 
  -6   2   9       43.85       51.98      5.88 o 
  -5   2   9       33.84       32.23      5.39 o 
  -4   2   9       61.77       61.24      6.29 o 
  -3   2   9       17.75       16.17      5.68 o 
  -2   2   9      356.46      355.40      8.90 o 
  -1   2   9      195.25      222.71     14.60 o 
   0   2   9      427.87      371.19     25.86 o 
   1   2   9      760.92      862.39     27.55 o 
   2   2   9        0.19        1.49      6.77 o 
   3   2   9      397.76      437.31     18.72 o 
   4   2   9      460.78      489.49     11.31 o 
   5   2   9      192.00      192.36      8.50 o 
   6   2   9       61.72       44.15      9.28 o 
   7   2   9       49.24       37.06      6.90 o 
  -7   3   9      543.19      520.83     15.20 o 
  -6   3   9       42.27       36.04      5.91 o 
  -5   3   9      993.38      843.58     64.37 o 
  -4   3   9       87.14       95.84      6.26 o 
  -3   3   9      874.66      845.37     34.49 o 
  -2   3   9        5.99       11.11      5.42 o 
  -1   3   9     2123.58     1975.26    189.03 o 
   0   3   9       30.67       18.87      5.84 o 
   1   3   9      178.84      164.87     13.12 o 
   2   3   9      203.32      212.30      8.45 o 
   3   3   9        8.27       11.45      6.79 o 
   4   3   9      140.76      111.88     12.65 o 
   5   3   9        0.43        5.11      6.61 o 
   6   3   9       33.87       27.41      7.08 o 
   7   3   9       86.42       78.71      7.58 o 
  -7   4   9        6.28        7.63     12.60 o 
  -6   4   9       49.08       50.45      6.11 o 
  -5   4   9       53.70       50.34      5.61 o 
  -4   4   9     1593.06     1726.35     46.23 o 
  -3   4   9       75.90       64.59      7.27 o 
  -2   4   9       66.09       64.07      6.12 o 
  -1   4   9      310.18      319.92     16.00 o 
   0   4   9       14.25       23.44      5.71 o 
   1   4   9      844.10      903.52     17.08 o 
   2   4   9        0.06       -2.22      7.05 o 
   3   4   9      434.57      428.82     20.74 o 
   4   4   9        2.04        1.96      5.22 o 
   5   4   9      556.54      558.78     47.74 o 
   6   4   9       64.74       54.09      7.48 o 
  -6   5   9       46.28       46.21      5.91 o 
  -5   5   9       54.44       55.46      6.68 o 
  -4   5   9      114.71      104.69      6.37 o 
  -3   5   9      689.32      706.19     26.92 o 
  -2   5   9      107.37      104.14     10.36 o 
  -1   5   9        7.93       14.60      6.79 o 
   0   5   9      312.07      339.51     15.38 o 
   1   5   9      105.37      104.94      6.85 o 
   2   5   9      215.90      201.45     10.60 o 
   3   5   9      566.55      599.42     25.57 o 
   4   5   9     1092.76     1088.39     73.03 o 
   5   5   9        4.20        4.36      5.79 o 
   6   5   9       73.44       75.11      7.44 o 
  -6   6   9       33.07       29.65      6.24 o 
  -5   6   9       16.01       22.09      5.70 o 
  -4   6   9      359.74      348.46     16.84 o 
  -3   6   9      777.35      767.70     57.96 o 
  -2   6   9      305.52      308.76     11.07 o 
  -1   6   9      183.00      184.78      7.88 o 
   0   6   9       24.56       19.00      6.40 o 
   1   6   9      355.78      360.44     14.50 o 
   2   6   9      157.52      156.40      8.01 o 
   3   6   9       58.11       71.26      6.91 o 
   4   6   9      116.54      112.24      7.51 o 
   5   6   9       97.42      107.66     12.08 o 
  -5   7   9      156.55      163.85     13.92 o 
  -4   7   9      161.40      173.41      8.88 o 
  -3   7   9       13.64       16.49      6.15 o 
  -2   7   9        4.04       11.98      6.56 o 
  -1   7   9      383.50      393.26     35.58 o 
   0   7   9       17.96       24.48      6.30 o 
   1   7   9       84.73       88.37      5.76 o 
   2   7   9        0.21       -1.11      5.60 o 
   3   7   9       17.25       24.31      6.35 o 
   4   7   9        7.87        9.33      6.73 o 
   5   7   9      214.91      173.16     14.77 o 
  -4   8   9      138.31      145.56     11.11 o 
  -3   8   9      172.65      166.14     13.64 o 
  -2   8   9        7.03       11.03      6.65 o 
  -1   8   9      177.65      172.11     13.59 o 
   0   8   9      335.92      328.37      9.68 o 
   1   8   9       47.08       49.31      5.79 o 
   2   8   9      385.06      332.82     24.28 o 
   3   8   9        3.36        7.44      6.58 o 
   4   8   9      357.59      339.22      9.29 o 
  -3   9   9      118.89      118.11      9.32 o 
  -2   9   9        9.71       23.18      6.99 o 
  -1   9   9      116.73       97.38      9.76 o 
   0   9   9      140.95      155.09     11.15 o 
   1   9   9       79.93       83.63      6.30 o 
   2   9   9      112.33      118.52      9.45 o 
   3   9   9       31.16       33.01      7.20 o 
  -6   0  10      176.03      201.18     19.29 o 
  -4   0  10       99.71      100.42     11.67 o 
  -2   0  10        8.94        6.61      8.51 o 
   0   0  10        2.44       -0.20      9.20 o 
   2   0  10       10.64       10.79      9.48 o 
   4   0  10      603.63      596.45     22.30 o 
   6   0  10      352.23      381.77     34.04 o 
  -7   1  10      124.86      135.99      6.88 o 
  -6   1  10      112.43      122.88      6.27 o 
  -5   1  10      796.39      800.83      9.79 o 
  -4   1  10      109.58       97.28      8.04 o 
  -3   1  10      597.13      560.50     32.15 o 
  -2   1  10        0.11        3.66      6.32 o 
  -1   1  10      630.76      613.23     42.70 o 
   0   1  10      122.34      109.74     11.53 o 
   1   1  10      303.92      292.55     14.78 o 
   2   1  10        2.85        9.15      5.83 o 
   3   1  10      232.39      217.11     30.38 o 
   4   1  10       47.35       36.13      8.40 o 
   5   1  10      283.29      293.29     10.68 o 
   6   1  10        0.28        4.13      6.96 o 
   7   1  10       86.82       93.68      8.52 o 
  -7   2  10        1.97       11.88      6.07 o 
  -6   2  10       14.85       16.87      5.44 o 
  -5   2  10       17.79       10.98      5.91 o 
  -4   2  10       41.57       38.35      6.07 o 
  -3   2  10      873.34      808.01     55.41 o 
  -2   2  10       45.47       42.00      6.10 o 
  -1   2  10      608.82      552.23     77.19 o 
   0   2  10        6.00        8.92      5.45 o 
   1   2  10      480.29      479.00     43.65 o 
   2   2  10      267.08      234.42     40.58 o 
   3   2  10      819.58      791.07     31.06 o 
   4   2  10        2.50       -3.43      6.32 o 
   5   2  10      684.23      748.01     18.30 o 
   6   2  10       37.21       38.49      7.47 o 
   7   2  10      233.84      221.35      9.64 o 
  -7   3  10       55.97       52.84      7.33 o 
  -6   3  10       57.75       66.96      6.36 o 
  -5   3  10      263.33      272.36     11.38 o 
  -4   3  10     1181.35     1277.78     18.77 o 
  -3   3  10      283.02      304.04      8.66 o 
  -2   3  10      947.01      850.20     92.22 o 
  -1   3  10       64.89       69.84      8.35 o 
   0   3  10      600.01      584.98     43.00 o 
   1   3  10      290.75      313.76     12.29 o 
   2   3  10      334.30      321.57     18.06 o 
   3   3  10      319.36      337.61     15.61 o 
   4   3  10      903.82      940.95     27.13 o 
   5   3  10       32.01       32.59      6.29 o 
   6   3  10       61.07       63.97      6.95 o 
  -6   4  10       55.46       63.02      6.17 o 
  -5   4  10        1.71        3.87      5.26 o 
  -4   4  10      312.89      314.17     33.07 o 
  -3   4  10      707.16      716.29     43.32 o 
  -2   4  10        6.24       13.23      6.20 o 
  -1   4  10       13.74       17.91      5.69 o 
   0   4  10      104.19      120.42      9.46 o 
   1   4  10        7.00        8.34      6.58 o 
   2   4  10       31.14       29.24      6.79 o 
   3   4  10       33.01       28.96      6.34 o 
   4   4  10       21.46       28.65      6.46 o 
   5   4  10        0.15        5.49      5.91 o 
   6   4  10       29.99       39.39      6.82 o 
  -6   5  10       25.92       23.87      5.81 o 
  -5   5  10      313.68      267.98     19.16 o 
  -4   5  10       19.26       20.48      5.97 o 
  -3   5  10      227.36      215.79     17.92 o 
  -2   5  10      145.82      145.46      6.65 o 
  -1   5  10     2058.88     2140.05    148.53 o 
   0   5  10      293.73      274.75      7.79 o 
   1   5  10      949.90     1016.18     29.39 o 
   2   5  10      264.85      285.38      8.61 o 
   3   5  10      581.47      600.48     19.05 o 
   4   5  10       30.19       33.34      6.06 o 
   5   5  10      169.93      160.50      6.52 o 
   6   5  10        2.38        7.51      7.25 o 
  -5   6  10       48.18       43.05      5.91 o 
  -4   6  10       50.93       56.44      5.48 o 
  -3   6  10       36.90       45.16      6.01 o 
  -2   6  10      536.69      506.38     41.85 o 
  -1   6  10       73.37       74.28      7.44 o 
   0   6  10        2.07       14.51      6.93 o 
   1   6  10      489.16      484.62     12.13 o 
   2   6  10       21.81       21.48      7.16 o 
   3   6  10      476.45      470.63     26.19 o 
   4   6  10       28.83       21.91      6.58 o 
   5   6  10      391.13      391.93     19.17 o 
  -5   7  10       65.88       61.82      6.37 o 
  -4   7  10      170.39      164.20     10.39 o 
  -3   7  10       12.64       17.16      6.26 o 
  -2   7  10       14.08       21.98      6.70 o 
  -1   7  10        9.52       13.30      6.69 o 
   0   7  10       77.29       82.83      7.46 o 
   1   7  10        8.51        9.63      6.35 o 
   2   7  10      115.45      126.53     16.99 o 
   3   7  10        3.78        1.67      5.82 o 
   4   7  10       78.55       92.93      7.57 o 
  -4   8  10       66.35       55.12      7.10 o 
  -3   8  10      141.91      133.46     10.41 o 
  -2   8  10       10.88       14.41      6.93 o 
  -1   8  10     1033.18     1057.50     33.12 o 
   0   8  10        9.76       14.04      7.17 o 
   1   8  10      577.92      578.18     21.00 o 
   2   8  10        3.96       11.81      5.72 o 
   3   8  10      380.32      328.81     20.05 o 
   4   8  10        0.97       21.26      9.72 o 
  -2   9  10        5.65       12.97      6.97 o 
  -1   9  10      127.04      117.43      7.33 o 
   0   9  10       52.80       58.54      7.50 o 
   1   9  10       78.35       85.08      7.81 o 
   2   9  10        2.00        6.54      5.83 o 
  -7   0  11       40.01       27.46      8.52 o 
  -5   0  11      737.46      700.30     12.59 o 
  -3   0  11     1036.66      979.10    119.41 o 
  -1   0  11     1160.71     1158.14    227.08 o 
   1   0  11      884.04      756.36    226.09 o 
   3   0  11     2091.39     2528.97    122.10 o 
   5   0  11       63.68       76.81     12.44 o 
  -7   1  11        6.48       11.55      6.01 o 
  -6   1  11       43.23       53.71      6.00 o 
  -5   1  11      238.94      206.04     11.35 o 
  -4   1  11      241.14      244.12      8.07 o 
  -3   1  11       18.37       20.68      5.98 o 
  -2   1  11      144.72      130.37      8.47 o 
  -1   1  11      241.50      239.03     13.10 o 
   0   1  11      310.81      303.12      7.96 o 
   1   1  11      444.76      454.59      9.46 o 
   2   1  11      143.61      148.63      7.10 o 
   3   1  11        3.18        4.32      5.55 o 
   4   1  11      104.58      110.80     10.65 o 
   5   1  11      176.05      168.70     16.35 o 
   6   1  11      114.90      119.51      7.55 o 
  -6   2  11      336.20      328.56     10.82 o 
  -5   2  11       74.36       65.84      5.93 o 
  -4   2  11      233.26      244.51     26.70 o 
  -3   2  11      604.85      614.60     18.87 o 
  -2   2  11     2245.15     2099.47    174.97 o 
  -1   2  11      164.19      160.52     13.05 o 
   0   2  11      599.14      614.05     47.24 o 
   1   2  11      367.90      342.96     43.68 o 
   2   2  11        0.76        6.90      5.83 o 
   3   2  11      163.35      122.12     21.69 o 
   4   2  11      445.29      450.13     22.44 o 
   5   2  11       97.72       93.27      7.74 o 
   6   2  11        0.83        2.60      7.05 o 
  -6   3  11       20.86       17.48      5.71 o 
  -5   3  11       51.16       49.09      5.96 o 
  -4   3  11      106.92      109.74      6.53 o 
  -3   3  11       15.70       19.95      6.36 o 
  -2   3  11        1.41       -0.78      6.42 o 
  -1   3  11        0.14        2.94      6.15 o 
   0   3  11     1349.87     1370.57    110.80 o 
   1   3  11      147.76      134.79     19.81 o 
   2   3  11      421.74      408.38     31.30 o 
   3   3  11      830.74      860.59     68.21 o 
   4   3  11      300.61      301.33      9.77 o 
   5   3  11      928.96      909.62     78.32 o 
   6   3  11       60.20       50.79      7.24 o 
  -6   4  11      201.32      194.04      7.04 o 
  -5   4  11       12.26       11.59      5.92 o 
  -4   4  11      111.73      122.54      6.57 o 
  -3   4  11      625.88      659.86     17.13 o 
  -2   4  11       18.92       20.20      5.93 o 
  -1   4  11       93.10       97.50     12.35 o 
   0   4  11       30.96       24.17      6.01 o 
   1   4  11       60.51       63.41      7.55 o 
   2   4  11        0.45        2.90      6.37 o 
   3   4  11      118.58      123.02      8.99 o 
   4   4  11       55.70       59.49      7.67 o 
   5   4  11        0.26        1.50      5.98 o 
   6   4  11       24.36       28.03      6.78 o 
  -6   5  11      168.11      169.45      6.85 o 
  -5   5  11        0.64        2.11      5.72 o 
  -4   5  11      720.77      722.74     33.34 o 
  -3   5  11      201.67      200.08     15.10 o 
  -2   5  11     1610.05     1646.59    115.74 o 
  -1   5  11       27.46       23.14      5.56 o 
   0   5  11      567.60      577.57     24.61 o 
   1   5  11        5.83        4.42      6.76 o 
   2   5  11     1203.49     1086.63     73.94 o 
   3   5  11       38.82       36.73      7.26 o 
   4   5  11      418.16      473.91     12.95 o 
   5   5  11       12.71       20.47      7.23 o 
  -5   6  11       38.26       35.20      5.84 o 
  -4   6  11       36.05       38.96      6.56 o 
  -3   6  11       59.43       66.18      6.20 o 
  -2   6  11       74.63       77.95      7.91 o 
  -1   6  11      454.28      415.27     45.22 o 
   0   6  11       14.75       16.81      5.90 o 
   1   6  11       52.83       54.48      6.36 o 
   2   6  11       15.76       15.95      6.50 o 
   3   6  11       65.49       65.05      7.31 o 
   4   6  11       13.74       11.73      7.44 o 
   5   6  11      117.86      115.42      8.40 o 
  -4   7  11        0.53       16.57      6.89 o 
  -3   7  11      582.90      603.69     17.40 o 
  -2   7  11      106.26       84.63      7.23 o 
  -1   7  11      255.25      261.03     10.14 o 
   0   7  11       21.34       18.16      6.58 o 
   1   7  11      400.29      330.43     20.11 o 
   2   7  11       39.74       30.95      7.22 o 
   3   7  11       53.58       54.34      8.14 o 
   4   7  11        0.19       11.13      6.62 o 
  -3   8  11       89.35       96.22      7.35 o 
  -2   8  11      460.98      458.35     38.56 o 
  -1   8  11        1.23       12.64      6.72 o 
   0   8  11       50.83       43.74      8.77 o 
   1   8  11        0.20       -4.16      7.14 o 
   2   8  11       15.60       21.80      7.05 o 
   3   8  11       38.72       25.96      6.59 o 
  -1   9  11        0.02        6.27      6.63 o 
   0   9  11      104.36       92.73     10.09 o 
   1   9  11        0.86        4.47      7.96 o 
  -6   0  12       74.36       51.81      9.33 o 
  -4   0  12      134.97      132.03     16.71 o 
  -2   0  12      984.83      929.21     63.68 o 
   0   0  12       37.39       75.46     18.79 o 
   2   0  12       59.54       62.43     12.94 o 
   4   0  12      257.76      248.27     22.58 o 
   6   0  12       14.24       13.40     10.51 o 
  -6   1  12        0.99        0.13      5.84 o 
  -5   1  12      239.23      254.78     10.77 o 
  -4   1  12      394.01      343.27      7.29 o 
  -3   1  12      767.97      864.88     22.44 o 
  -2   1  12      138.38      142.61      6.95 o 
  -1   1  12       41.92       46.51      6.89 o 
   0   1  12      225.78      232.29      7.77 o 
   1   1  12       97.80      105.19     13.28 o 
   2   1  12      291.12      271.13     30.57 o 
   3   1  12       21.94       27.49      5.39 o 
   4   1  12      238.17      210.76     21.54 o 
   5   1  12       79.11       73.77      7.53 o 
   6   1  12      688.62      618.18    100.50 o 
  -6   2  12        8.41       15.08      6.01 o 
  -5   2  12      270.50      264.79     12.71 o 
  -4   2  12       29.05       23.27      5.70 o 
  -3   2  12       58.33       50.00      5.91 o 
  -2   2  12      355.36      319.23     32.11 o 
  -1   2  12      222.85      215.15     17.07 o 
   0   2  12      200.60      197.61     20.06 o 
   1   2  12      166.32      152.37     23.62 o 
   2   2  12        0.25        1.35      5.39 o 
   3   2  12      136.46      137.51      8.06 o 
   4   2  12      103.77      106.93      7.61 o 
   5   2  12       47.68       44.25      8.50 o 
   6   2  12       52.92       32.46      8.46 o 
  -6   3  12       37.97       33.43      6.03 o 
  -5   3  12        4.02        9.04      5.75 o 
  -4   3  12      491.52      469.59     29.69 o 
  -3   3  12       11.01       14.42      6.32 o 
  -2   3  12     1907.64     1797.04     97.62 o 
  -1   3  12      140.49      133.99     10.01 o 
   0   3  12      982.85     1029.87    102.02 o 
   1   3  12       58.33       45.34      8.34 o 
   2   3  12     1117.93     1091.02    100.12 o 
   3   3  12      104.68      123.59      7.10 o 
   4   3  12      238.00      231.44     25.90 o 
   5   3  12       62.01       61.92      6.74 o 
   6   3  12      394.08      398.00     27.57 o 
  -6   4  12      177.03      180.89     12.64 o 
  -5   4  12       36.45       28.16      6.04 o 
  -4   4  12      187.30      196.96      6.82 o 
  -3   4  12      187.32      219.40      6.88 o 
  -2   4  12      813.30      853.38     68.88 o 
  -1   4  12        7.22       12.45      5.66 o 
   0   4  12      752.28      808.26     33.49 o 
   1   4  12       50.20       42.93      6.80 o 
   2   4  12      213.09      217.71      9.65 o 
   3   4  12        0.20        2.56      6.11 o 
   4   4  12        4.24        3.39      6.45 o 
   5   4  12       21.89       25.46      6.35 o 
  -5   5  12       12.25       11.46      5.93 o 
  -4   5  12       38.89       33.43      5.93 o 
  -3   5  12      201.78      218.08      7.94 o 
  -2   5  12       59.67       56.56      5.86 o 
  -1   5  12        0.18        3.17      5.46 o 
   0   5  12        8.88       -1.26      6.19 o 
   1   5  12        7.21        7.81      7.08 o 
   2   5  12       67.46       73.66      6.88 o 
   3   5  12       15.28       20.24      6.51 o 
   4   5  12       46.53       39.57      6.90 o 
   5   5  12       14.65       15.15      6.86 o 
  -5   6  12       12.90       16.97      6.11 o 
  -4   6  12      169.75      167.06      7.55 o 
  -3   6  12      150.23      163.38      9.67 o 
  -2   6  12        4.24       14.95      6.32 o 
  -1   6  12      682.33      655.38     44.01 o 
   0   6  12      179.32      151.05     15.38 o 
   1   6  12      315.13      291.27     46.23 o 
   2   6  12        0.63        5.10      6.59 o 
   3   6  12       58.89       41.93      7.19 o 
   4   6  12        0.54        3.09      7.02 o 
  -4   7  12       89.72       87.75      9.97 o 
  -3   7  12       15.71       18.28      6.88 o 
  -2   7  12       41.94       40.63      7.13 o 
  -1   7  12        0.54        4.33      6.86 o 
   0   7  12       65.11       68.97      8.83 o 
   1   7  12      142.46      152.35      8.62 o 
   2   7  12      104.01       95.44      8.63 o 
   3   7  12        2.51        9.97      6.93 o 
   4   7  12      152.10      157.70     23.09 o 
  -3   8  12       60.83       72.30      9.12 o 
  -2   8  12        4.31        7.12      6.86 o 
  -1   8  12        3.98        1.69      7.24 o 
   0   8  12        5.08        2.72      6.44 o 
   1   8  12      495.49      459.99     11.64 o 
   2   8  12        0.03        1.67      6.56 o 
  -5   0  13      197.37      204.55     10.23 o 
  -3   0  13      418.19      385.39     18.72 o 
  -1   0  13      185.55      210.88     17.72 o 
   1   0  13      991.27      830.09    201.07 o 
   3   0  13      646.23      626.52     93.59 o 
   5   0  13     1081.36      739.33    250.20 o 
  -6   1  13      115.20      125.43      6.45 o 
  -5   1  13       27.56       28.19      5.46 o 
  -4   1  13      201.00      221.75     10.04 o 
  -3   1  13        4.52        5.57      5.49 o 
  -2   1  13      663.82      687.35     28.24 o 
  -1   1  13       37.02       35.98      7.21 o 
   0   1  13      196.11      206.29     18.44 o 
   1   1  13      231.55      254.21      8.55 o 
   2   1  13       85.53       87.55     13.81 o 
   3   1  13        2.15        3.94      5.07 o 
   4   1  13       63.83       80.80      6.86 o 
   5   1  13       13.61       14.83      6.24 o 
   6   1  13       14.45       18.19      8.57 o 
  -6   2  13      209.95      207.15      9.30 o 
  -5   2  13       18.84       20.50      5.42 o 
  -4   2  13      582.02      571.15     22.38 o 
  -3   2  13       75.84       83.82      6.19 o 
  -2   2  13        1.47        1.79      6.25 o 
  -1   2  13      421.57      430.50     30.16 o 
   0   2  13      188.35      189.52     13.83 o 
   1   2  13      177.79      163.12     15.52 o 
   2   2  13       48.53       46.19      5.71 o 
   3   2  13      114.89       85.62     14.39 o 
   4   2  13       64.24       66.73     11.27 o 
   5   2  13       55.29       44.27      7.24 o 
   6   2  13      190.05      185.64      7.53 o 
  -6   3  13       22.42       28.39      5.87 o 
  -5   3  13       34.32       42.34      5.91 o 
  -4   3  13       19.00       19.67      5.94 o 
  -3   3  13       69.68       64.21      6.16 o 
  -2   3  13      545.29      520.74     34.85 o 
  -1   3  13       28.27       26.50      6.49 o 
   0   3  13        2.93       13.29      5.44 o 
   1   3  13      111.56      129.99      9.80 o 
   2   3  13       68.56       65.85     11.05 o 
   3   3  13        4.92        8.50      6.66 o 
   4   3  13      153.04      156.62     14.54 o 
   5   3  13       25.44       19.61      6.54 o 
  -5   4  13       75.43       74.19      5.99 o 
  -4   4  13      136.54      155.11      6.47 o 
  -3   4  13      422.79      401.55     38.44 o 
  -2   4  13      427.08      431.09     25.97 o 
  -1   4  13      110.97       90.34     14.94 o 
   0   4  13      921.06      982.66     33.11 o 
   1   4  13      162.62      150.69     17.48 o 
   2   4  13      125.03      120.98      8.49 o 
   3   4  13      109.59      117.88      7.73 o 
   4   4  13        0.48        6.08      6.01 o 
   5   4  13      143.73      154.21      7.62 o 
  -5   5  13        5.27        3.59      5.93 o 
  -4   5  13       93.69       98.45      7.06 o 
  -3   5  13       14.73       13.38      5.66 o 
  -2   5  13      150.31      141.33     10.79 o 
  -1   5  13       11.11        4.48      5.69 o 
   0   5  13      909.69      951.30     16.68 o 
   1   5  13      178.33      166.19      7.64 o 
   2   5  13      528.31      528.21     16.43 o 
   3   5  13       27.67       37.48      6.41 o 
   4   5  13      229.51      228.49     11.11 o 
   5   5  13       20.21       24.39      6.50 o 
  -4   6  13        5.72        3.76      6.37 o 
  -3   6  13      171.70      195.55      6.97 o 
  -2   6  13        1.06        0.71      5.53 o 
  -1   6  13      143.72      159.61     14.40 o 
   0   6  13       30.81       25.00      6.42 o 
   1   6  13      167.93      149.60     20.14 o 
   2   6  13       23.52       21.73      7.08 o 
   3   6  13      145.35      141.62      8.09 o 
   4   6  13        1.58        0.74      7.10 o 
  -3   7  13      372.18      395.90      8.87 o 
  -2   7  13        3.23        6.62      6.24 o 
  -1   7  13      441.77      452.32     41.32 o 
   0   7  13      107.65      117.05      7.25 o 
   1   7  13        7.83        5.28      7.13 o 
   2   7  13        1.99       15.58      7.29 o 
   3   7  13        0.04        1.19      7.07 o 
  -2   8  13        9.81       17.37      6.58 o 
  -1   8  13      154.52      158.93     12.97 o 
   0   8  13        3.22       10.29      7.53 o 
   1   8  13        2.32       11.25      9.98 o 
   2   8  13        7.86        9.68     16.35 o 
  -6   0  14       50.13       67.96      9.55 o 
  -4   0  14       74.86       81.59     12.30 o 
  -2   0  14      386.32      405.06     60.83 o 
   0   0  14      321.61      295.05     56.62 o 
   2   0  14       21.90       21.08      6.95 o 
   4   0  14       47.16       39.22      8.35 o 
  -6   1  14        0.04        7.26      6.39 o 
  -5   1  14      102.13       97.08      6.30 o 
  -4   1  14       61.15       52.19      5.93 o 
  -3   1  14       34.30       36.73      5.78 o 
  -2   1  14      195.88      186.46      8.15 o 
  -1   1  14      835.36      823.98     46.11 o 
   0   1  14     1226.81     1204.69    151.72 o 
   1   1  14        3.64        7.65      5.26 o 
   2   1  14      365.61      396.76     28.83 o 
   3   1  14       12.87       13.00      5.11 o 
   4   1  14      160.34      169.38     25.70 o 
   5   1  14       20.83       17.66      6.61 o 
  -5   2  14      371.05      378.27      8.27 o 
  -4   2  14        8.24       15.55      5.54 o 
  -3   2  14      437.19      375.73     29.94 o 
  -2   2  14      236.86      210.66     13.22 o 
  -1   2  14      321.10      345.23      7.98 o 
   0   2  14       98.48       95.87      8.72 o 
   1   2  14      448.03      411.88     44.59 o 
   2   2  14        0.19        3.31      5.17 o 
   3   2  14       82.51       79.86      7.84 o 
   4   2  14        2.25       -3.40      6.04 o 
   5   2  14       34.09       36.55      6.52 o 
  -5   3  14        8.54        5.00      5.72 o 
  -4   3  14       20.41       24.69      6.59 o 
  -3   3  14      150.36      150.28      7.83 o 
  -2   3  14       40.59       41.75      5.86 o 
  -1   3  14       52.00       51.65      6.33 o 
   0   3  14      414.34      390.84     26.15 o 
   1   3  14      100.00      101.55      6.82 o 
   2   3  14      404.46      401.45     28.63 o 
   3   3  14       12.37       15.42      5.59 o 
   4   3  14      605.32      583.88     29.59 o 
   5   3  14        1.08        5.10      6.34 o 
  -5   4  14      205.10      228.20      8.01 o 
  -4   4  14      345.27      343.17     14.40 o 
  -3   4  14      662.13      674.29     48.91 o 
  -2   4  14      923.42      905.93     33.05 o 
  -1   4  14      277.47      272.29      9.97 o 
   0   4  14      990.91      923.70     65.71 o 
   1   4  14       26.64       24.72      6.00 o 
   2   4  14      106.14      105.17      6.88 o 
   3   4  14       30.43       18.63      6.14 o 
   4   4  14        0.99       -0.29      6.75 o 
   5   4  14       88.83       92.36      8.21 o 
  -4   5  14       39.91       36.42      5.97 o 
  -3   5  14       26.28       23.34      6.26 o 
  -2   5  14        5.99        4.95      5.79 o 
  -1   5  14       21.10       17.30      5.91 o 
   0   5  14        0.14        7.38      6.44 o 
   1   5  14       88.19       74.37      8.16 o 
   2   5  14        4.05       10.35      6.40 o 
   3   5  14      124.36      125.00      7.80 o 
   4   5  14        0.03        3.71      6.81 o 
  -4   6  14       67.25       60.46      7.95 o 
  -3   6  14      121.16      129.93      6.68 o 
  -2   6  14        1.22        5.71      6.15 o 
  -1   6  14       14.98       25.02      6.80 o 
   0   6  14       23.48       14.68      6.26 o 
   1   6  14        6.33        9.79      7.64 o 
   2   6  14      143.94      102.63     17.93 o 
   3   6  14       69.68       76.53      7.48 o 
  -2   7  14      274.51      243.39     29.88 o 
  -1   7  14       39.46       33.07      6.72 o 
   0   7  14      333.09      324.18      8.92 o 
   1   7  14        3.82       10.22      7.60 o 
   2   7  14      368.02      304.60     42.08 o 
  -5   0  15       91.14      106.24      8.79 o 
  -3   0  15       80.83       97.06      8.56 o 
  -1   0  15     2597.04     2746.55     77.62 o 
   1   0  15      281.24      281.25     20.18 o 
   3   0  15      381.26      393.43     28.36 o 
   5   0  15      163.84      143.97     19.56 o 
  -5   1  15       78.54       63.79      6.45 o 
  -4   1  15      331.38      342.74     13.39 o 
  -3   1  15      372.83      337.60     25.24 o 
  -2   1  15      212.09      225.71      8.86 o 
  -1   1  15      549.95      539.63     37.24 o 
   0   1  15      100.20      101.78      7.88 o 
   1   1  15        0.77        8.60      5.63 o 
   2   1  15      117.23      107.45     11.22 o 
   3   1  15       31.91       28.00      4.99 o 
   4   1  15       91.82       90.14      7.46 o 
   5   1  15       17.17       13.82      5.86 o 
  -5   2  15        8.48        9.01      5.96 o 
  -4   2  15       31.81       33.02      5.81 o 
  -3   2  15        4.08        5.92      5.32 o 
  -2   2  15      160.44      160.40     11.80 o 
  -1   2  15        6.90       14.08      5.85 o 
   0   2  15       50.40       46.78      5.92 o 
   1   2  15       16.54       16.32      5.57 o 
   2   2  15      252.26      231.24     15.90 o 
   3   2  15       78.32       65.81      6.38 o 
   4   2  15        5.83        8.40      5.57 o 
   5   2  15        1.39        1.37      6.49 o 
  -5   3  15      199.04      224.54     11.85 o 
  -4   3  15        0.77        7.70      6.57 o 
  -3   3  15        2.52       13.35      6.69 o 
  -2   3  15        0.53        4.42      6.00 o 
  -1   3  15      143.27      157.79      6.73 o 
   0   3  15       22.92       24.24      6.50 o 
   1   3  15      104.05      108.31      6.66 o 
   2   3  15        1.96        9.45      5.96 o 
   3   3  15      123.03      106.62     10.89 o 
   4   3  15        2.94        0.57      6.10 o 
  -4   4  15       12.48       18.88      6.17 o 
  -3   4  15      698.73      670.71     86.30 o 
  -2   4  15       98.89      100.32     10.23 o 
  -1   4  15     1424.10     1491.05    124.93 o 
   0   4  15       79.32       76.20      9.98 o 
   1   4  15      425.67      391.09     49.62 o 
   2   4  15        7.42       12.72      6.07 o 
   3   4  15      346.51      337.06     21.39 o 
   4   4  15       23.44       27.63      7.11 o 
  -4   5  15        0.35        7.60      6.27 o 
  -3   5  15       17.73       27.84      6.15 o 
  -2   5  15        9.06       14.28      6.00 o 
  -1   5  15       24.49       28.90      5.82 o 
   0   5  15       92.50       87.90      6.70 o 
   1   5  15       57.96       59.14      7.55 o 
   2   5  15      166.67      127.54     12.09 o 
   3   5  15        0.52        8.96      6.53 o 
  -3   6  15      224.88      245.36     11.99 o 
  -2   6  15        1.20        2.32      6.37 o 
  -1   6  15      108.66      114.60      7.22 o 
   0   6  15       17.09       13.11      6.40 o 
   1   6  15      161.93      144.72     13.63 o 
   2   6  15        4.60        1.26      7.47 o 
   3   6  15      105.49       93.31      9.38 o 
  -1   7  15      199.55      208.94     22.16 o 
   0   7  15       11.32       13.79      7.12 o 
   1   7  15       91.56       88.07     14.05 o 
  -4   0  16        3.29        4.72      8.12 o 
  -2   0  16       82.55       72.25     13.16 o 
   0   0  16        0.48        6.32      8.03 o 
   2   0  16       30.64       26.49      8.00 o 
   4   0  16       52.47       46.20      8.46 o 
  -5   1  16        4.47       -1.12      6.22 o 
  -4   1  16      185.64      167.77      9.13 o 
  -3   1  16      124.98      122.14      8.09 o 
  -2   1  16      155.59      136.51     11.64 o 
  -1   1  16       23.27       30.82      6.98 o 
   0   1  16       49.69       38.82      6.81 o 
   1   1  16      401.16      396.27     19.17 o 
   2   1  16      270.61      293.62     22.86 o 
   3   1  16        0.56        3.31      5.02 o 
   4   1  16       19.83       18.86      6.05 o 
  -4   2  16       27.58       32.10      6.07 o 
  -3   2  16      207.93      204.49      7.79 o 
  -2   2  16       45.72       41.46      6.37 o 
  -1   2  16      534.57      519.54     27.62 o 
   0   2  16      191.03      172.07     16.24 o 
   1   2  16      583.71      631.38     13.29 o 
   2   2  16      139.14      135.61     10.87 o 
   3   2  16      339.39      328.76     32.09 o 
   4   2  16        3.10        6.29      5.96 o 
  -4   3  16      104.84      106.21      6.66 o 
  -3   3  16       57.62       59.54      7.39 o 
  -2   3  16      152.31      165.01      6.55 o 
  -1   3  16        0.79        0.49      5.98 o 
   0   3  16       11.21       16.64      5.75 o 
   1   3  16       79.53       87.61     11.05 o 
   2   3  16      137.24      140.85     10.81 o 
   3   3  16        2.96        5.71      6.09 o 
   4   3  16       49.71       50.00      6.31 o 
  -4   4  16        0.16        6.28      6.37 o 
  -3   4  16      141.23      176.73      9.17 o 
  -2   4  16        9.60        5.39      5.71 o 
  -1   4  16      337.56      313.29     19.12 o 
   0   4  16      103.12      104.87      9.31 o 
   1   4  16      227.77      212.45     16.63 o 
   2   4  16       97.99       88.74     11.11 o 
   3   4  16       84.95       76.27      6.81 o 
  -3   5  16       50.50       42.63      6.50 o 
  -2   5  16        2.59       11.35      6.06 o 
  -1   5  16       32.00       25.00      5.73 o 
   0   5  16       35.15       36.37      6.91 o 
   1   5  16       64.89       58.04      8.01 o 
   2   5  16        5.42       15.19      6.63 o 
   3   5  16        1.38        0.93      6.63 o 
  -2   6  16       58.25       70.89      7.05 o 
  -1   6  16       18.23       19.03      6.72 o 
   0   6  16       15.04       30.37      7.40 o 
   1   6  16      183.40      191.85     11.44 o 
  -3   0  17       21.61       38.98      9.60 o 
  -1   0  17       20.48       16.88      8.27 o 
   1   0  17       85.63      111.73     10.17 o 
   3   0  17        3.08        6.18      7.72 o 
  -4   1  17      332.43      354.09     10.49 o 
  -3   1  17       23.31       25.28      5.51 o 
  -2   1  17      451.75      439.30     37.68 o 
  -1   1  17       40.81       34.68      7.35 o 
   0   1  17      420.22      386.14     15.80 o 
   1   1  17      333.65      373.58      9.02 o 
   2   1  17      194.96      181.64     11.06 o 
   3   1  17       11.46       17.65      5.49 o 
   4   1  17      106.91      106.67      6.60 o 
  -4   2  17       58.07       60.32      6.63 o 
  -3   2  17        0.93        7.22      6.63 o 
  -2   2  17       23.58       19.14      6.83 o 
  -1   2  17       45.08       49.28      6.25 o 
   0   2  17      176.78      167.15     18.15 o 
   1   2  17      296.74      290.56     16.28 o 
   2   2  17      255.45      274.56      8.01 o 
   3   2  17      127.66      136.27      7.46 o 
  -3   3  17       12.95       23.66      5.77 o 
  -2   3  17       29.97       31.12      6.32 o 
  -1   3  17       10.67       14.27      6.24 o 
   0   3  17       80.74       80.53      7.92 o 
   1   3  17      121.05      116.84     10.29 o 
   2   3  17       47.14       38.15      5.99 o 
   3   3  17       43.44       46.97      6.67 o 
  -3   4  17      139.50      122.01     12.10 o 
  -2   4  17        7.02        7.24      6.65 o 
  -1   4  17      324.64      335.70     24.77 o 
   0   4  17       13.62       19.07      6.53 o 
   1   4  17      758.27      708.69     62.66 o 
   2   4  17        0.15        4.37      6.56 o 
  -2   5  17      667.59      640.31     34.16 o 
  -1   5  17       41.89       39.05      7.14 o 
   0   5  17      203.20      232.99      9.45 o 
   1   5  17       19.16       16.72      8.28 o 
   2   5  17      106.81      120.49     17.18 o 
  -2   0  18       30.79       29.44      9.09 o 
   0   0  18        1.74       11.04      8.67 o 
   2   0  18        1.90        5.37      7.34 o 
  -3   1  18        3.08        9.81      6.24 o 
  -2   1  18      108.80      100.22      7.18 o 
  -1   1  18       10.49        8.24      6.81 o 
   0   1  18      526.26      529.79     19.11 o 
   1   1  18      122.39      124.95      9.38 o 
   2   1  18      131.12      152.26     13.50 o 
   3   1  18        3.08        5.59      5.52 o 
  -3   2  18      254.16      256.43     17.67 o 
  -2   2  18        2.16        6.51      6.30 o 
  -1   2  18      279.27      271.67     22.57 o 
   0   2  18        0.87        1.94      5.96 o 
   1   2  18       56.79       59.38      6.38 o 
   2   2  18       24.15       21.04      5.77 o 
   3   2  18      155.29      136.22      8.17 o 
  -2   3  18      210.00      235.38     11.81 o 
  -1   3  18       67.03       72.66      6.38 o 
   0   3  18      110.28      122.50     10.48 o 
   1   3  18       89.49       82.42      6.88 o 
   2   3  18        0.08        6.72      6.28 o 
  -2   4  18        6.85       10.30     24.21 o 
  -1   4  18        0.67        8.88      6.27 o 
   0   4  18       41.19       37.13      6.92 o 
   1   4  18      299.40      264.85     26.68 o 
  -1   0  19       23.83       35.72      8.98 o 
   1   0  19       48.00       44.47     12.17 o 
  -2   1  19      225.05      204.63     13.70 o 
  -1   1  19       60.27       48.00      7.22 o 
   0   1  19      362.00      346.60     14.80 o 
   1   1  19        3.24       -0.05      5.89 o 
   2   1  19      177.63      149.55     13.62 o 
  -2   2  19        1.24        7.07     11.19 o 
  -1   2  19       32.31       34.30      6.48 o 
   0   2  19        6.87        9.72      5.92 o 
   1   2  19        0.08        4.79      6.12 o 
   0   3  19       50.20       52.34      6.85 o 
                                                 
